# Supplementary material for: Complement factor B regulates cellular senescence and is associated with poor prognosis in pancreatic cancer
Source: Cell Oncol (Dordr). 2021 Jun 1;44(4):937–50. doi: 10.1007/s13402-021-00614-z (PMC8338870; doi:10.1007/s13402-021-00614-z)
Supplement: Supplementary file 2 — (XLSX 164 kb) [file 13402_2021_614_MOESM2_ESM.xlsx]

## Sheet: A
Accession	Description	Score	Coverage	# Proteins	# Unique Peptides	# Peptides	# PSMs	Area	Heavy/Light	Heavy/Light Count	Heavy/Light Variability [%]	# AAs	MW [kDa]	calc. pI
Q61477	Neuroblastoma suppressor of tumorigenicity 1 OS=Mus musculus GN=Nbl1 PE=1 SV=2 - [NBL1_MOUSE]	2.66739	6.18	1	1	1	1	3.11315e+06	39.5164	1		178	19.0941	4.93213
O88452	Stanniocalcin-2 OS=Mus musculus GN=Stc2 PE=1 SV=1 - [STC2_MOUSE]	2.17012	3.38	1	1	1	1	1.71975e+06	20.5587	1		296	32.5808	6.88818
Q91V88	Nephronectin OS=Mus musculus GN=Npnt PE=1 SV=1 - [NPNT_MOUSE]	19.89	15.33	1	6	6	7	3.79068e+07	16.8881	3	20.7084	561	61.4499	8.35303
Q9QYI6	DnaJ homolog subfamily B member 9 OS=Mus musculus GN=Dnajb9 PE=1 SV=2 - [DNJB9_MOUSE]	21.0112	16.22	1	3	3	7	1.39553e+07	10.5416	3	41.1709	222	25.6002	8.27979
P10852	4F2 cell-surface antigen heavy chain OS=Mus musculus GN=Slc3a2 PE=1 SV=1 - [4F2_MOUSE]	2.09511	1.9	1	1	1	1	2.12268e+07	10.2135	1		526	58.3003	5.90967
P04186	Complement factor B OS=Mus musculus GN=Cfb PE=1 SV=2 - [CFAB_MOUSE]	21.6985	6.44	1	4	4	7	2.57724e+07	9.34287	1		761	84.9505	7.37158
Q61468	Mesothelin OS=Mus musculus GN=Msln PE=1 SV=1 - [MSLN_MOUSE]	138.538	22.08	2	13	13	56	9.7063e+08	8.40457	28	33.9745	625	69.3792	7.59131
P09803	Cadherin-1 OS=Mus musculus GN=Cdh1 PE=1 SV=1 - [CADH1_MOUSE]	13.6834	3.85	1	4	4	6	5.12356e+07	8.29996	4	9.46729	884	98.195	4.83057
Q61398	Procollagen C-endopeptidase enhancer 1 OS=Mus musculus GN=Pcolce PE=1 SV=2 - [PCOC1_MOUSE]	15.5801	15.81	1	5	5	7	5.55868e+07	7.99535	3	0.727072	468	50.1361	8.41162
P70275	Semaphorin-3E OS=Mus musculus GN=Sema3e PE=1 SV=3 - [SEM3E_MOUSE]	6.3178	3.87	1	2	2	3	1.24477e+07	7.87555	1		775	89.4858	7.89893
P10107	Annexin A1 OS=Mus musculus GN=Anxa1 PE=1 SV=2 - [ANXA1_MOUSE]	4.91583	4.62	1	1	1	1	2.05445e+06	6.29289	1		346	38.71	7.37158
Q8BPB5	EGF-containing fibulin-like extracellular matrix protein 1 OS=Mus musculus GN=Efemp1 PE=1 SV=1 - [FBLN3_MOUSE]	11.5798	9.33	1	4	4	6	8.07638e+06	5.9572	3	56.065	493	54.9163	5.13525
Q62181	Semaphorin-3C OS=Mus musculus GN=Sema3c PE=1 SV=2 - [SEM3C_MOUSE]	45.5791	17.44	1	10	10	17	7.35698e+07	5.71233	8	21.2606	751	85.2347	8.646
P04095	Prolactin-2C2 OS=Mus musculus GN=Prl2c2 PE=1 SV=1 - [PR2C2_MOUSE]	75.2662	19.2	2	4	4	24	7.7374e+07	4.94867	7	22.3164	224	25.3507	5.89697
P01139	Beta-nerve growth factor OS=Mus musculus GN=Ngf PE=1 SV=2 - [NGF_MOUSE]	10.4574	5.81	1	1	1	3	1.45272e+07	4.38773	1		241	27.0597	9.46631
Q61508	Extracellular matrix protein 1 OS=Mus musculus GN=Ecm1 PE=1 SV=2 - [ECM1_MOUSE]	37.9309	18.07	1	8	8	16	6.94235e+07	4.10257	8	33.1327	559	62.7919	6.80029
P08003	Protein disulfide-isomerase A4 OS=Mus musculus GN=Pdia4 PE=1 SV=3 - [PDIA4_MOUSE]	2.2446	1.72	1	1	1	1	6.78221e+06	3.64997	1		638	71.9375	5.31299
Q9CYN9	Renin receptor OS=Mus musculus GN=Atp6ap2 PE=1 SV=2 - [RENR_MOUSE]	2.45097	2.29	1	1	1	1	5.1817e+06	3.51636	1		350	39.0674	5.5415
P97821	Dipeptidyl peptidase 1 OS=Mus musculus GN=Ctsc PE=1 SV=1 - [CATC_MOUSE]	5.54209	4.76	1	2	2	3	2.84633e+07	3.47998	2	7.47812	462	52.3426	6.88818
Q9ER10	Brain-specific serine protease 4 OS=Mus musculus GN=Prss22 PE=2 SV=1 - [BSSP4_MOUSE]	2.81165	3.27	1	1	1	1	9.24509e+06	3.44055	1		306	33.2409	6.96143
P47878	Insulin-like growth factor-binding protein 3 OS=Mus musculus GN=Igfbp3 PE=2 SV=2 - [IBP3_MOUSE]	44.2574	16.44	1	4	4	16	7.62448e+07	3.22378	5	24.2631	292	31.6665	8.38232
P12032	Metalloproteinase inhibitor 1 OS=Mus musculus GN=Timp1 PE=1 SV=2 - [TIMP1_MOUSE]	10.5253	16.1	1	4	4	5	2.69417e+07	3.21944	1		205	22.6133	8.82178
Q00731	Vascular endothelial growth factor A OS=Mus musculus GN=Vegfa PE=1 SV=2 - [VEGFA_MOUSE]	14.1167	17.29	1	3	3	5	1.14386e+07	3.04785	1		214	25.2665	9.0415
P33435	Collagenase 3 OS=Mus musculus GN=Mmp13 PE=1 SV=1 - [MMP13_MOUSE]	20.8067	14.62	1	6	6	9	3.26644e+07	2.95868	6	14.1764	472	54.1475	5.33838
P10923	Osteopontin OS=Mus musculus GN=Spp1 PE=1 SV=1 - [OSTP_MOUSE]	267.465	43.54	1	9	9	78	5.12432e+08	2.93068	23	45.8914	294	32.44	4.52588
Q8BND5	Sulfhydryl oxidase 1 OS=Mus musculus GN=Qsox1 PE=1 SV=1 - [QSOX1_MOUSE]	52.6389	18.05	1	12	12	21	5.66391e+07	2.88403	8	26.1783	748	82.733	7.1665
P10493	Nidogen-1 OS=Mus musculus GN=Nid1 PE=1 SV=2 - [NID1_MOUSE]	5.34702	1.93	1	2	2	2	7.31621e+06	2.81845	1		1245	136.45	5.43994
P14211	Calreticulin OS=Mus musculus GN=Calr PE=1 SV=1 - [CALR_MOUSE]	2.60727	2.88	1	1	1	1	1.07311e+07	2.77768	1		416	47.9649	4.48779
Q8CBR6	Tsukushin OS=Mus musculus GN=Tsku PE=2 SV=2 - [TSK_MOUSE]	2.21267	3.95	1	1	1	1	5.74729e+06	2.72616	1		354	38.338	6.60986
P16858	Glyceraldehyde-3-phosphate dehydrogenase OS=Mus musculus GN=Gapdh PE=1 SV=2 - [G3P_MOUSE]	44.5975	18.02	3	4	4	14	5.56724e+07	2.65425	4	43.3444	333	35.7872	8.25049
P21956	Lactadherin OS=Mus musculus GN=Mfge8 PE=1 SV=3 - [MFGM_MOUSE]	70.1086	30.02	1	13	13	29	7.98253e+07	2.5054	13	14.8915	463	51.2077	6.52197
Q62165	Dystroglycan OS=Mus musculus GN=Dag1 PE=1 SV=4 - [DAG1_MOUSE]	4.03554	3.36	1	2	2	2	4.91888e+07	2.33318	2	7.17174	893	96.8444	8.44092
O35188	Fractalkine OS=Mus musculus GN=Cx3cl1 PE=1 SV=3 - [X3CL1_MOUSE]	6.92804	5.32	1	2	2	3	2.51159e+06	2.25801	1		395	42.0721	5.5415
O35887	Calumenin OS=Mus musculus GN=Calu PE=1 SV=1 - [CALU_MOUSE]	7.85722	8.89	1	2	2	4	2.27106e+07	2.14805	2	29.7369	315	37.0405	4.66553
P12850	Growth-regulated alpha protein OS=Mus musculus GN=Cxcl1 PE=1 SV=1 - [GROA_MOUSE]	2.08651	13.54	1	1	1	1	3.54151e+07	2.04791	1		96	10.2476	9.18799
O89051	Integral membrane protein 2B OS=Mus musculus GN=Itm2b PE=1 SV=1 - [ITM2B_MOUSE]	4.29141	6.77	1	2	2	2	2.58419e+07	2.02227	2	51.1592	266	30.2403	5.30029
P02468	Laminin subunit gamma-1 OS=Mus musculus GN=Lamc1 PE=1 SV=2 - [LAMC1_MOUSE]	7.86448	2.05	1	2	2	2	1.45601e+07	2.01856	2	47.5551	1607	177.185	5.21143
P52480	Pyruvate kinase PKM OS=Mus musculus GN=Pkm PE=1 SV=4 - [KPYM_MOUSE]	17.5818	5.08	1	2	2	6	2.438e+07	1.958	4	49.0851	531	57.808	7.47412
P18760	Cofilin-1 OS=Mus musculus GN=Cfl1 PE=1 SV=3 - [COF1_MOUSE]	7.12591	15.06	2	2	2	3	30680401	1.84274	2	66.1681	166	18.5477	8.08936
P99027	60S acidic ribosomal protein P2 OS=Mus musculus GN=Rplp2 PE=1 SV=3 - [RLA2_MOUSE]	2.93799	10.43	1	1	1	1	7.45679e+06	1.83981	1		115	11.6438	4.53857
O88792	Junctional adhesion molecule A OS=Mus musculus GN=F11r PE=1 SV=2 - [JAM1_MOUSE]	5.72725	4	1	1	1	2	3.75527e+07	1.57418	1		300	32.4031	6.771
Q61810	Latent-transforming growth factor beta-binding protein 3 OS=Mus musculus GN=Ltbp3 PE=1 SV=3 - [LTBP3_MOUSE]	6.44395	2.21	1	2	2	2	6.93148e+06	1.52637	1		1268	135.611	6.21436
P15116	Cadherin-2 OS=Mus musculus GN=Cdh2 PE=1 SV=2 - [CADH2_MOUSE]	19.9208	5.3	1	3	3	6	2.78535e+07	1.52219	2	21.661	906	99.7344	4.77979
Q99KV1	DnaJ homolog subfamily B member 11 OS=Mus musculus GN=Dnajb11 PE=1 SV=1 - [DJB11_MOUSE]	5.60799	4.47	1	1	1	1	4.38462e+07	1.51488	1		358	40.5297	6.31592
P18406	Protein CYR61 OS=Mus musculus GN=Cyr61 PE=1 SV=1 - [CYR61_MOUSE]	22.1361	15.3	1	5	5	8	3.86128e+07	1.51083	3	27.6659	379	41.681	8.11865
Q61207	Prosaposin OS=Mus musculus GN=Psap PE=1 SV=2 - [SAP_MOUSE]	148.649	31.96	1	16	16	63	2.41267e+08	1.5046	30	41.4169	557	61.3814	5.18604
P11214	Tissue-type plasminogen activator OS=Mus musculus GN=Plat PE=1 SV=3 - [TPA_MOUSE]	7.41548	4.11	1	2	2	3	9.87363e+06	1.50092	1		559	63.0553	8.14795
P20029	78 kDa glucose-regulated protein OS=Mus musculus GN=Hspa5 PE=1 SV=3 - [GRP78_MOUSE]	121.386	35.73	1	19	20	51	1.11261e+08	1.45068	24	19.8991	655	72.3775	5.16064
O35657	Sialidase-1 OS=Mus musculus GN=Neu1 PE=1 SV=1 - [NEUR1_MOUSE]	3.95949	4.65	1	2	2	2	1.26273e+07	1.40357	1		409	44.5633	6.02393
Q61112	45 kDa calcium-binding protein OS=Mus musculus GN=Sdf4 PE=1 SV=1 - [CAB45_MOUSE]	6.79486	5.26	1	2	2	3	1.50006e+07	1.38657	1		361	42.0374	4.95752
Q02819	Nucleobindin-1 OS=Mus musculus GN=Nucb1 PE=1 SV=2 - [NUCB1_MOUSE]	229.593	54.9	1	23	23	86	1.99203e+08	1.33109	36	16.3948	459	53.3759	5.07178
O88968	Transcobalamin-2 OS=Mus musculus GN=Tcn2 PE=1 SV=1 - [TCO2_MOUSE]	14.601	14.42	1	4	4	5	2.56517e+07	1.315	3	26.9759	430	47.5555	6.32861
Q60864	Stress-induced-phosphoprotein 1 OS=Mus musculus GN=Stip1 PE=1 SV=1 - [STIP1_MOUSE]	2.35832	1.84	1	1	1	1	1.63487e+06	1.29565	1		543	62.5424	6.80029
P10605	Cathepsin B OS=Mus musculus GN=Ctsb PE=1 SV=2 - [CATB_MOUSE]	213.646	44.25	1	16	16	76	3.35352e+08	1.28455	35	28.9763	339	37.2557	5.90967
Q61001	Laminin subunit alpha-5 OS=Mus musculus GN=Lama5 PE=1 SV=4 - [LAMA5_MOUSE]	26.9194	1.86	1	5	5	8	6.59371e+06	1.27784	3	16.4391	3718	403.792	6.72705
P17742	Peptidyl-prolyl cis-trans isomerase A OS=Mus musculus GN=Ppia PE=1 SV=2 - [PPIA_MOUSE]	11.7429	15.85	1	2	2	4	1.52464e+07	1.21113	1		164	17.9599	7.89893
Q920A5	Retinoid-inducible serine carboxypeptidase OS=Mus musculus GN=Scpep1 PE=1 SV=2 - [RISC_MOUSE]	18.4591	7.08	1	3	3	7	2.42405e+07	1.20501	4	5.40296	452	50.9318	5.65576
P08113	Endoplasmin OS=Mus musculus GN=Hsp90b1 PE=1 SV=2 - [ENPL_MOUSE]	13.4431	4.36	1	2	3	5	9.30048e+06	1.20071	2	11.7209	802	92.4183	4.81787
O35988	Syndecan-4 OS=Mus musculus GN=Sdc4 PE=1 SV=1 - [SDC4_MOUSE]	7.83445	7.07	1	1	1	3	74348192	1.19403	2	13.4717	198	21.469	4.41162
Q9JKR6	Hypoxia up-regulated protein 1 OS=Mus musculus GN=Hyou1 PE=1 SV=1 - [HYOU1_MOUSE]	2.34861	1.3	1	1	1	1	2.59369e+06	1.10343	1		999	111.112	5.18604
Q9WVJ9	EGF-containing fibulin-like extracellular matrix protein 2 OS=Mus musculus GN=Efemp2 PE=1 SV=1 - [FBLN4_MOUSE]	19.4975	7.9	1	3	3	7	5.98514e+06	1.0795	2	8.09564	443	49.3923	4.89404
Q8CG19	Latent-transforming growth factor beta-binding protein 1 OS=Mus musculus GN=Ltbp1 PE=1 SV=2 - [LTBP1_MOUSE]	72.9662	7.54	1	9	9	23	3.7549e+07	1.04089	11	52.2068	1712	186.593	6.02393
P06797	Cathepsin L1 OS=Mus musculus GN=Ctsl PE=1 SV=2 - [CATL1_MOUSE]	151.201	30.54	1	10	10	47	2.06161e+08	1.02988	27	16.1561	334	37.523	6.82959
P11276	Fibronectin OS=Mus musculus GN=Fn1 PE=1 SV=4 - [FINC_MOUSE]	982.4	34.92	1	62	62	322	2.99e+08	1.0113	127	45.1177	2477	272.368	5.59229
Q9WTR5	Cadherin-13 OS=Mus musculus GN=Cdh13 PE=1 SV=2 - [CAD13_MOUSE]	2.49721	1.54	1	1	1	1	6.76256e+06	1.00577	1		714	78.137	5.12256
P21460	Cystatin-C OS=Mus musculus GN=Cst3 PE=1 SV=2 - [CYTC_MOUSE]	86.4265	48.57	1	6	6	33	1.83631e+08	1	8	56.4085	140	15.5208	8.99756
P31955	Amphiregulin OS=Mus musculus GN=Areg PE=2 SV=1 - [AREG_MOUSE]	8.46659	4.44	1	1	1	3	1.86954e+07	0.994302	2	1.1743	248	27.5321	7.98682
Q00724	Retinol-binding protein 4 OS=Mus musculus GN=Rbp4 PE=1 SV=2 - [RET4_MOUSE]	2.09873	4.98	1	1	1	1	4.74284e+06	0.949335	1		201	23.1913	5.98584
P02463	Collagen alpha-1(IV) chain OS=Mus musculus GN=Col4a1 PE=1 SV=4 - [CO4A1_MOUSE]	3.75555	0.84	1	1	1	1	6.71051e+06	0.92159	1		1669	160.579	8.23584
Q00493	Carboxypeptidase E OS=Mus musculus GN=Cpe PE=1 SV=2 - [CBPE_MOUSE]	108.286	25.63	1	8	8	36	2.23704e+08	0.901293	18	18.2401	476	53.2223	5.18604
Q05793	Basement membrane-specific heparan sulfate proteoglycan core protein OS=Mus musculus GN=Hspg2 PE=1 SV=1 - [PGBM_MOUSE]	73.7205	4.15	1	12	12	25	3.51575e+07	0.893621	10	34.2013	3707	398.039	6.31592
Q9EPL2	Calsyntenin-1 OS=Mus musculus GN=Clstn1 PE=1 SV=1 - [CSTN1_MOUSE]	58.5901	9.09	1	7	7	20	3.06685e+07	0.888697	9	14.486	979	108.831	4.91943
Q07797	Galectin-3-binding protein OS=Mus musculus GN=Lgals3bp PE=1 SV=1 - [LG3BP_MOUSE]	205.195	35.53	1	15	15	71	3.49142e+08	0.883998	31	32.7776	577	64.4496	5.13525
Q924C6	Lysyl oxidase homolog 4 OS=Mus musculus GN=Loxl4 PE=2 SV=2 - [LOXL4_MOUSE]	2.31747	3.04	1	2	2	2	1.08397e+06	0.832045	2	6.08348	757	84.7243	7.98682
P28798	Granulins OS=Mus musculus GN=Grn PE=1 SV=2 - [GRN_MOUSE]	75.213	19.19	1	8	8	29	6.699e+07	0.82525	10	14.8954	589	63.4131	6.80029
P11499	Heat shock protein HSP 90-beta OS=Mus musculus GN=Hsp90ab1 PE=1 SV=3 - [HS90B_MOUSE]	43.0852	13.95	2	4	8	16	4.65777e+07	0.809488	4	37.299	724	83.2291	5.03369
P25785	Metalloproteinase inhibitor 2 OS=Mus musculus GN=Timp2 PE=1 SV=2 - [TIMP2_MOUSE]	69.3085	25	1	7	7	30	2.53535e+08	0.792105	12	14.8928	220	24.3121	7.48877
Q6S5C2	N-acetylglucosamine-1-phosphotransferase subunit gamma OS=Mus musculus GN=Gnptg PE=1 SV=1 - [GNPTG_MOUSE]	10.924	4.56	1	1	1	3	6.84118e+06	0.762688	1		307	34.1473	6.91748
P07901	Heat shock protein HSP 90-alpha OS=Mus musculus GN=Hsp90aa1 PE=1 SV=4 - [HS90A_MOUSE]	37.4837	10.64	2	3	6	13	4.50968e+07	0.75883	3	39.0437	733	84.7348	5.0083
Q9CZT5	Vasorin OS=Mus musculus GN=Vasn PE=2 SV=2 - [VASN_MOUSE]	31.5285	5.94	1	3	3	10	1.64472e+07	0.75513	3	2.74424	673	72.2158	7.07861
P16675	Lysosomal protective protein OS=Mus musculus GN=Ctsa PE=1 SV=1 - [PPGB_MOUSE]	66.7522	28.48	1	10	10	21	5.71737e+07	0.754205	14	10.0737	474	53.8095	5.85889
P63017	Heat shock cognate 71 kDa protein OS=Mus musculus GN=Hspa8 PE=1 SV=1 - [HSP7C_MOUSE]	58.1806	21.36	2	8	10	22	4.44558e+07	0.734605	5	42.3798	646	70.8272	5.51611
Q61581	Insulin-like growth factor-binding protein 7 OS=Mus musculus GN=Igfbp7 PE=1 SV=3 - [IBP7_MOUSE]	86.5478	27.4	1	5	5	26	3.76088e+07	0.728354	6	23.3821	281	28.9506	8.30908
P47879	Insulin-like growth factor-binding protein 4 OS=Mus musculus GN=Igfbp4 PE=1 SV=2 - [IBP4_MOUSE]	64.7176	22.83	1	4	4	21	3.78173e+08	0.727176	6	16.7936	254	27.7884	7.1665
Q9WV54	Acid ceramidase OS=Mus musculus GN=Asah1 PE=1 SV=1 - [ASAH1_MOUSE]	3.37252	4.57	1	1	1	1	3.29344e+06	0.718946	1		394	44.6408	8.45557
Q06890	Clusterin OS=Mus musculus GN=Clu PE=1 SV=1 - [CLUS_MOUSE]	411.146	38.17	1	18	18	139	6.29093e+08	0.71857	56	35.5613	448	51.6226	5.66846
P18242	Cathepsin D OS=Mus musculus GN=Ctsd PE=1 SV=1 - [CATD_MOUSE]	68.7539	22.68	1	7	7	21	1.24424e+08	0.682258	12	24.6245	410	44.925	7.15186
Q99JR5	Tubulointerstitial nephritis antigen-like OS=Mus musculus GN=Tinagl1 PE=1 SV=1 - [TINAL_MOUSE]	56.1364	16.95	1	6	6	16	9.00024e+07	0.677005	8	18.019	466	52.6298	6.771
P08122	Collagen alpha-2(IV) chain OS=Mus musculus GN=Col4a2 PE=1 SV=4 - [CO4A2_MOUSE]	25.76	2.34	1	3	3	8	2.95406e+07	0.627244	3	9.44329	1707	167.22	8.48486
P0CG49	Polyubiquitin-B OS=Mus musculus GN=Ubb PE=2 SV=1 - [UBB_MOUSE]	35.0281	44.59	4	3	3	13	5.70681e+07	0.59458	6	26.4298	305	34.3475	7.53271
Q8BFR4	N-acetylglucosamine-6-sulfatase OS=Mus musculus GN=Gns PE=1 SV=1 - [GNS_MOUSE]	8.55793	4.41	1	2	2	3	1.4714e+07	0.585903	2	2.12543	544	61.1357	8.23584
O89017	Legumain OS=Mus musculus GN=Lgmn PE=1 SV=1 - [LGMN_MOUSE]	6.64702	16.09	1	4	4	4	8.43606e+06	0.563738	4	31.4064	435	49.3413	6.39209
P17182	Alpha-enolase OS=Mus musculus GN=Eno1 PE=1 SV=3 - [ENOA_MOUSE]	10.7887	4.38	1	1	1	2	2.01591e+07	0.549742	1		434	47.1112	6.80029
P12023	Amyloid-beta A4 protein OS=Mus musculus GN=App PE=1 SV=3 - [A4_MOUSE]	94.8659	20	1	13	13	31	8.67995e+07	0.530383	15	18.1396	770	86.667	4.79248
P37889	Fibulin-2 OS=Mus musculus GN=Fbln2 PE=1 SV=2 - [FBLN2_MOUSE]	549.854	36.04	1	34	34	172	5.73561e+08	0.529844	69	40.9546	1221	131.746	4.67822
Q9JJH1	Ribonuclease 4 OS=Mus musculus GN=Rnase4 PE=1 SV=1 - [RNAS4_MOUSE]	3.06481	11.49	1	1	1	1	5.33853e+06	0.523003	1		148	17.0134	8.85107
P68254	14-3-3 protein theta OS=Mus musculus GN=Ywhaq PE=1 SV=1 - [1433T_MOUSE]	5.10312	8.57	5	1	2	2	2.14194e+06	0.517833	1		245	27.7608	4.77979
P35441	Thrombospondin-1 OS=Mus musculus GN=Thbs1 PE=1 SV=1 - [TSP1_MOUSE]	95.7357	12.05	1	11	11	31	5.38062e+07	0.510641	12	37.771	1170	129.564	4.95752
P05064	Fructose-bisphosphate aldolase A OS=Mus musculus GN=Aldoa PE=1 SV=2 - [ALDOA_MOUSE]	1.77065	3.85	1	1	1	1	1.7919e+07	0.508872	1		364	39.3313	8.08936
Q9DBJ1	Phosphoglycerate mutase 1 OS=Mus musculus GN=Pgam1 PE=1 SV=3 - [PGAM1_MOUSE]	3.14796	5.51	1	1	1	1	7.76698e+06	0.505216	1		254	28.8139	7.18115
P29268	Connective tissue growth factor OS=Mus musculus GN=Ctgf PE=2 SV=3 - [CTGF_MOUSE]	134.386	51.15	1	17	17	56	294501158	0.502373	20	35.8508	348	37.7977	7.81104
P63101	14-3-3 protein zeta/delta OS=Mus musculus GN=Ywhaz PE=1 SV=1 - [1433Z_MOUSE]	13.6472	13.47	5	2	3	5	4.40691e+06	0.489896	1		245	27.7537	4.79248
P22777	Plasminogen activator inhibitor 1 OS=Mus musculus GN=Serpine1 PE=1 SV=1 - [PAI1_MOUSE]	74.1358	28.86	1	10	10	29	1.24842e+08	0.476339	16	12.402	402	45.1412	6.63916
Q04998	Inhibin beta A chain OS=Mus musculus GN=Inhba PE=1 SV=1 - [INHBA_MOUSE]	16.2311	13.92	1	5	5	9	1.16099e+07	0.471507	5	36.3563	424	47.3619	8.03076
P58022	Lysyl oxidase homolog 2 OS=Mus musculus GN=Loxl2 PE=1 SV=2 - [LOXL2_MOUSE]	3.21913	1.29	1	1	1	1	1.76713e+06	0.437588	1		776	86.9469	6.56592
P01899	H-2 class I histocompatibility antigen, D-B alpha chain OS=Mus musculus GN=H2-D1 PE=1 SV=2 - [HA11_MOUSE]	36.3962	15.47	9	3	5	16	3.88564e+07	0.436487	3	20.1012	362	40.8103	6.72705
P10148	C-C motif chemokine 2 OS=Mus musculus GN=Ccl2 PE=1 SV=1 - [CCL2_MOUSE]	4.5091	6.08	1	1	1	2	25706421	0.418711	1		148	16.3155	9.77393
P57780	Alpha-actinin-4 OS=Mus musculus GN=Actn4 PE=1 SV=1 - [ACTN4_MOUSE]	4.04985	1.75	1	1	1	1	1.64286e+06	0.40355	1		912	104.911	5.41455
P10126	Elongation factor 1-alpha 1 OS=Mus musculus GN=Eef1a1 PE=1 SV=3 - [EF1A1_MOUSE]	18.7201	10.39	2	5	5	9	3.61897e+07	0.380626	7	69.0997	462	50.0821	9.01221
Q9Z0L8	Gamma-glutamyl hydrolase OS=Mus musculus GN=Ggh PE=1 SV=2 - [GGH_MOUSE]	11.4239	7.26	1	3	3	6	9.39408e+06	0.373112	4	1.70667	317	35.4469	7.50342
E9Q414	Apolipoprotein B-100 OS=Mus musculus GN=Apob PE=1 SV=1 - [APOB_MOUSE]	11.7068	0.67	1	3	3	5	6.05496e+06	0.36133	1		4505	509.113	6.81494
P07356	Annexin A2 OS=Mus musculus GN=Anxa2 PE=1 SV=2 - [ANXA2_MOUSE]	9.49323	6.19	1	2	2	3	1.5485e+07	0.286237	1		339	38.6518	7.69385
Q9QXX0	Protein jagged-1 OS=Mus musculus GN=Jag1 PE=1 SV=1 - [JAG1_MOUSE]	8.0214	2.38	1	2	2	3	1.09965e+07	0.275433	2	12.7001	1218	134.074	6.25244
P60710	Actin, cytoplasmic 1 OS=Mus musculus GN=Actb PE=1 SV=1 - [ACTB_MOUSE]	123.184	44.8	2	5	13	45	1.82635e+08	0.255629	8	92.8122	375	41.7097	5.47803
P0C0S6	Histone H2A.Z OS=Mus musculus GN=H2afz PE=1 SV=2 - [H2AZ_MOUSE]	1.89411	5.47	11	1	1	1	4.89235e+06	0.245888	1		128	13.5446	10.5796
P27773	Protein disulfide-isomerase A3 OS=Mus musculus GN=Pdia3 PE=1 SV=2 - [PDIA3_MOUSE]	15.5749	9.7	1	4	4	5	1.6656e+07	0.216089	4	59.2991	505	56.6427	6.21436
Q6GQT1	Alpha-2-macroglobulin-P OS=Mus musculus GN=A2m PE=2 SV=2 - [A2MG_MOUSE]	10.1378	1.42	2	2	2	4	90941227	0.202363	1		1474	164.248	6.60986
Q8VDD5	Myosin-9 OS=Mus musculus GN=Myh9 PE=1 SV=4 - [MYH9_MOUSE]	1.87189	0.51	4	1	1	1	6.44506e+06	0.169514	1		1960	226.232	5.65576
P98063	Bone morphogenetic protein 1 OS=Mus musculus GN=Bmp1 PE=1 SV=2 - [BMP1_MOUSE]	3.63656	3.73	3	3	3	4	1.0101e+07	0.163593	2	47.788	991	111.595	6.94678
P01901	H-2 class I histocompatibility antigen, K-B alpha chain OS=Mus musculus GN=H2-K1 PE=1 SV=1 - [HA1B_MOUSE]	40.2473	23.58	14	4	7	17	4.80381e+07	0.146952	5	17.7093	369	41.2756	6.39209
P01887	Beta-2-microglobulin OS=Mus musculus GN=B2m PE=1 SV=2 - [B2MG_MOUSE]	45.3451	15.97	1	2	2	19	741219454	0.134434	4	10.1137	119	13.7699	8.44092
Q9Z0J7	Growth/differentiation factor 15 OS=Mus musculus GN=Gdf15 PE=2 SV=2 - [GDF15_MOUSE]	15.7155	11.88	1	3	3	6	2.48163e+07	0.12613	3	14.3726	303	33.2043	9.11475
P97298	Pigment epithelium-derived factor OS=Mus musculus GN=Serpinf1 PE=1 SV=2 - [PEDF_MOUSE]	2.76874	3.36	1	1	1	1	2.69548e+07	0.122186	1		417	46.2052	6.97607
Q61147	Ceruloplasmin OS=Mus musculus GN=Cp PE=1 SV=2 - [CERU_MOUSE]	25.2291	6.03	1	4	4	9	2.05233e+07	0.116318	2	60.4519	1061	121.074	5.84619
P68033	Actin, alpha cardiac muscle 1 OS=Mus musculus GN=Actc1 PE=1 SV=1 - [ACTC_MOUSE]	110.292	28.12	4	1	9	39	1.0179e+08	0.0935282	2	3.11449	377	41.9919	5.38916
P39876	Metalloproteinase inhibitor 3 OS=Mus musculus GN=Timp3 PE=1 SV=1 - [TIMP3_MOUSE]	9.5949	18.96	1	4	4	5	5.77154e+07	0.0909537	4	8.52876	211	24.1658	8.76318
Q9R098	Hepatocyte growth factor activator OS=Mus musculus GN=Hgfac PE=1 SV=1 - [HGFA_MOUSE]	7.30664	5.21	1	3	3	3	1.80859e+07	0.0704175	1		653	70.5219	7.03467
P07214	SPARC OS=Mus musculus GN=Sparc PE=1 SV=1 - [SPRC_MOUSE]	24.9379	16.56	1	4	4	10	5.75756e+07	0.0651284	1		302	34.4276	4.85596
Q61704	Inter-alpha-trypsin inhibitor heavy chain H3 OS=Mus musculus GN=Itih3 PE=1 SV=3 - [ITIH3_MOUSE]	27.0478	2.59	1	3	3	11	4.7209e+07	0.0383434	1		889	99.2957	6.04932
Q07235	Glia-derived nexin OS=Mus musculus GN=Serpine2 PE=1 SV=2 - [GDN_MOUSE]	18.1514	18.14	1	5	5	7	8.04476e+07	0.0369141	3	17.1042	397	44.1794	9.84717
Q61703	Inter-alpha-trypsin inhibitor heavy chain H2 OS=Mus musculus GN=Itih2 PE=1 SV=1 - [ITIH2_MOUSE]	47.1318	8.35	1	8	8	26	1.08558e+09	0.0176419	5	109.863	946	105.861	7.26904
P62806	Histone H4 OS=Mus musculus GN=Hist1h4a PE=1 SV=2 - [H4_MOUSE]	2.97052	11.65	1	1	1	1	9.86968e+06				103	11.3604	11.356
P99024	Tubulin beta-5 chain OS=Mus musculus GN=Tubb5 PE=1 SV=1 - [TBB5_MOUSE]	12.0083	7.66	8	3	3	4	1.81585e+07				444	49.639	4.89404
O70456	14-3-3 protein sigma OS=Mus musculus GN=Sfn PE=1 SV=2 - [1433S_MOUSE]	4.9982	7.26	5	1	2	2	4.80576e+06				248	27.6887	4.77979
Q9DCT1	1,5-anhydro-D-fructose reductase OS=Mus musculus GN=Akr1e2 PE=1 SV=1 - [AKCL2_MOUSE]	2.75889	2.66	2	1	1	1	7.8764e+06				301	34.4388	7.32764
P07724	Serum albumin OS=Mus musculus GN=Alb PE=1 SV=3 - [ALBU_MOUSE]	165.891	8.06	1	5	5	58	1.00819e+10				608	68.6477	6.07471
Q9Z1P8	Angiopoietin-related protein 4 OS=Mus musculus GN=Angptl4 PE=2 SV=1 - [ANGL4_MOUSE]	11.8069	12.2	1	3	3	3	1.75077e+07				410	45.5098	8.1333
P32261	Antithrombin-III OS=Mus musculus GN=Serpinc1 PE=1 SV=1 - [ANT3_MOUSE]	7.419	4.52	1	2	2	3	3.15622e+07				465	51.9706	6.45557
Q06335	Amyloid-like protein 2 OS=Mus musculus GN=Aplp2 PE=1 SV=4 - [APLP2_MOUSE]	4.1197	2.55	1	2	2	2	6.83433e+06				707	80.4163	4.70361
Q7SIG6	Arf-GAP with SH3 domain, ANK repeat and PH domain-containing protein 2 OS=Mus musculus GN=Asap2 PE=1 SV=3 - [ASAP2_MOUSE]	4.02437	0.84	1	1	1	2					958	106.738	6.65381
P70269	Cathepsin E OS=Mus musculus GN=Ctse PE=1 SV=2 - [CATE_MOUSE]	11.935	4.53	1	2	2	6	7.28917e+07				397	42.9102	4.64014
Q4QRL3	Coiled-coil domain-containing protein 88B OS=Mus musculus GN=Ccdc88b PE=1 SV=2 - [CC88B_MOUSE]	2.88672	0.74	1	1	1	1	16320169				1481	166.508	5.32568
P40201	Chromodomain-helicase-DNA-binding protein 1 OS=Mus musculus GN=Chd1 PE=1 SV=3 - [CHD1_MOUSE]	0	0.76	1	1	1	1	9.34257e+06				1711	196.264	7.37158
P11087	Collagen alpha-1(I) chain OS=Mus musculus GN=Col1a1 PE=1 SV=4 - [CO1A1_MOUSE]	5.94631	2.27	1	2	2	2	3.99952e+06				1453	137.948	5.84619
P01027	Complement C3 OS=Mus musculus GN=C3 PE=1 SV=3 - [CO3_MOUSE]	24.9751	3.97	1	6	6	12	6.81494e+07				1663	186.366	6.72705
P01029	Complement C4-B OS=Mus musculus GN=C4b PE=1 SV=3 - [CO4B_MOUSE]	6.11519	1.09	1	3	3	3	2.20558e+07				1738	192.794	7.53271
Q9JLL0	Cysteine-rich motor neuron 1 protein OS=Mus musculus GN=Crim1 PE=2 SV=2 - [CRIM1_MOUSE]	4.58935	1.06	1	2	2	2	1.11325e+06				1037	113.987	5.33838
Q9JM58	Cytokine receptor-like factor 1 OS=Mus musculus GN=Crlf1 PE=1 SV=1 - [CRLF1_MOUSE]	5.5744	2.59	1	1	1	2	1412789				425	46.6326	8.93896
P12399	Protein CTLA-2-alpha OS=Mus musculus GN=Ctla2a PE=2 SV=2 - [CTL2A_MOUSE]	18.331	33.58	2	4	4	7	1.34063e+07				137	15.8726	5.33838
E9Q557	Desmoplakin OS=Mus musculus GN=Dsp PE=1 SV=1 - [DESP_MOUSE]	46.5097	4.16	1	12	12	20	2.09414e+07				2883	332.706	6.80029
P51658	Estradiol 17-beta-dehydrogenase 2 OS=Mus musculus GN=Hsd17b2 PE=1 SV=2 - [DHB2_MOUSE]	1.8996	2.62	1	1	1	1					381	41.8087	8.57275
Q8R1A4	Dedicator of cytokinesis protein 7 OS=Mus musculus GN=Dock7 PE=1 SV=3 - [DOCK7_MOUSE]	2.61028	0.75	1	1	1	1	8.41842e+06				2130	241.286	6.7124
Q03137	Ephrin type-A receptor 4 OS=Mus musculus GN=Epha4 PE=1 SV=2 - [EPHA4_MOUSE]	2.57417	1.32	1	1	1	1	6.38408e+06				986	109.744	6.50732
Q9EQY0	Serine/threonine-protein kinase/endoribonuclease IRE1 OS=Mus musculus GN=Ern1 PE=1 SV=1 - [ERN1_MOUSE]	0	0.92	1	1	1	1	1.10941e+06				977	110.115	6.50732
Q08879	Fibulin-1 OS=Mus musculus GN=Fbln1 PE=1 SV=2 - [FBLN1_MOUSE]	10.612	6.81	1	4	4	4	8.66275e+06				705	77.9806	5.16064
Q8CEF1	Protein fem-1 homolog C OS=Mus musculus GN=Fem1c PE=2 SV=1 - [FEM1C_MOUSE]	1.72119	1.94	1	1	1	1	4.79376e+06				617	68.5343	7.78174
P29699	Alpha-2-HS-glycoprotein OS=Mus musculus GN=Ahsg PE=1 SV=1 - [FETUA_MOUSE]	22.9546	2.03	1	1	1	12	2.1894e+07				345	37.3017	6.50732
P09528	Ferritin heavy chain OS=Mus musculus GN=Fth1 PE=1 SV=2 - [FRIH_MOUSE]	1.87967	3.85	1	1	1	1	1.36896e+07				182	21.0533	5.88428
Q62356	Follistatin-related protein 1 OS=Mus musculus GN=Fstl1 PE=1 SV=2 - [FSTL1_MOUSE]	7.39966	11.44	1	3	3	4	2.13942e+07				306	34.5316	5.84619
P13020	Gelsolin OS=Mus musculus GN=Gsn PE=1 SV=3 - [GELS_MOUSE]	24.4985	7.82	1	4	4	7	3.49397e+07				780	85.8881	6.17627
Q8K2A1	PTB domain-containing engulfment adapter protein 1 OS=Mus musculus GN=Gulp1 PE=1 SV=1 - [GULP1_MOUSE]	2.67249	3.95	1	1	1	1	2.75623e+07				304	34.4484	7.89893
P01902	H-2 class I histocompatibility antigen, K-D alpha chain OS=Mus musculus GN=H2-K1 PE=1 SV=1 - [HA1D_MOUSE]	5.4225	6.79	1	1	2	3	2.88681e+07				368	41.4638	6.62451
P01942	Hemoglobin subunit alpha OS=Mus musculus GN=Hba PE=1 SV=2 - [HBA_MOUSE]	40.3153	25.35	1	2	3	14	1.51734e+08				142	15.0758	8.22119
P20243	Hemoglobin subunit alpha-1/2 OS=Mustela putorius furo PE=1 SV=1 - [HBA_MUSPF]	35.2829	17.73	3	1	2	12	3.04793e+08				141	15.1898	8.07471
P23602	Hemoglobin subunit beta OS=Mustela lutreola GN=HBB PE=1 SV=1 - [HBB_MUSLU]	9.8786	6.85	5	1	1	4	1.06382e+09				146	15.9253	8.04541
Q8C2B3	Histone deacetylase 7 OS=Mus musculus GN=Hdac7 PE=1 SV=2 - [HDAC7_MOUSE]	1.64775	0.85	1	1	1	1	4.63775e+06				938	101.224	7.47412
Q91X72	Hemopexin OS=Mus musculus GN=Hpx PE=1 SV=2 - [HEMO_MOUSE]	7.25971	3.26	1	1	1	2	830101				460	51.2852	7.79639
Q9Z0Z4	Hephaestin OS=Mus musculus GN=Heph PE=1 SV=3 - [HEPH_MOUSE]	5.71879	0.78	1	1	1	3	1.99179e+07				1157	129.584	6.12549
Q60574	Haptoglobin OS=Mus caroli GN=Hp PE=2 SV=1 - [HPT_MUSCR]	19.3766	6.05	3	2	2	8	1.94351e+08				347	38.8225	6.13818
O35310	Heparan sulfate glucosamine 3-O-sulfotransferase 1 OS=Mus musculus GN=Hs3st1 PE=1 SV=1 - [HS3S1_MOUSE]	2.22849	3.86	1	1	1	2	853882				311	35.8768	8.82178
P16627	Heat shock 70 kDa protein 1-like OS=Mus musculus GN=Hspa1l PE=1 SV=4 - [HS71L_MOUSE]	37.4867	5.3	3	1	3	14	3.34458e+07				641	70.5932	6.23975
Q9R118	Serine protease HTRA1 OS=Mus musculus GN=Htra1 PE=1 SV=2 - [HTRA1_MOUSE]	6.31919	6.04	1	3	3	3	6.27646e+06				480	51.1816	7.6499
P01786	Ig heavy chain V region MOPC 47A OS=Mus musculus PE=1 SV=1 - [HVM17_MOUSE]	2.83629	16.24	9	1	1	1	10768236				117	12.9669	8.83643
P47877	Insulin-like growth factor-binding protein 2 OS=Mus musculus GN=Igfbp2 PE=2 SV=2 - [IBP2_MOUSE]	3.28817	4.26	1	1	1	1	3.18879e+07				305	32.8252	7.63525
P02535	Keratin, type I cytoskeletal 10 OS=Mus musculus GN=Krt10 PE=1 SV=3 - [K1C10_MOUSE]	99.3534	7.72	11	3	5	40	6.35739e+08				570	57.7351	5.10986
Q61781	Keratin, type I cytoskeletal 14 OS=Mus musculus GN=Krt14 PE=1 SV=2 - [K1C14_MOUSE]	290.686	27.07	13	2	13	112	9.29247e+08				484	52.8339	5.17334
Q9Z2K1	Keratin, type I cytoskeletal 16 OS=Mus musculus GN=Krt16 PE=1 SV=3 - [K1C16_MOUSE]	211.906	18.55	13	7	11	82	7.29878e+08				469	51.5743	5.19873
Q9QWL7	Keratin, type I cytoskeletal 17 OS=Mus musculus GN=Krt17 PE=1 SV=3 - [K1C17_MOUSE]	242.476	36.95	15	8	19	97	9.23904e+08				433	48.1321	5.05908
Q3TRJ4	Keratin, type I cytoskeletal 26 OS=Mus musculus GN=Krt26 PE=2 SV=1 - [K1C26_MOUSE]	2.49095	1.95	1	1	1	1	795894				462	51.086	4.84326
Q6IFX2	Keratin, type I cytoskeletal 42 OS=Mus musculus GN=Krt42 PE=1 SV=1 - [K1C42_MOUSE]	322.442	27.43	11	4	15	120	8.29112e+08				452	50.1019	5.16064
Q3TTY5	Keratin, type II cytoskeletal 2 epidermal OS=Mus musculus GN=Krt2 PE=1 SV=1 - [K22E_MOUSE]	23.322	4.53	1	2	3	10	6.71491e+07				707	70.8798	8.06006
Q3UV17	Keratin, type II cytoskeletal 2 oral OS=Mus musculus GN=Krt76 PE=1 SV=1 - [K22O_MOUSE]	55.1257	5.72	10	1	4	28	1.51711e+08				594	62.806	8.42627
P04104	Keratin, type II cytoskeletal 1 OS=Mus musculus GN=Krt1 PE=1 SV=4 - [K2C1_MOUSE]	67.7499	5.18	5	3	4	23	2.57865e+08				637	65.5653	8.14795
P07744	Keratin, type II cytoskeletal 4 OS=Mus musculus GN=Krt4 PE=1 SV=2 - [K2C4_MOUSE]	11.7377	5.14	8	1	3	8	1.17091e+08				525	56.2484	8.14795
Q922U2	Keratin, type II cytoskeletal 5 OS=Mus musculus GN=Krt5 PE=1 SV=1 - [K2C5_MOUSE]	121.085	27.07	8	11	17	49	5.3025e+08				580	61.7286	7.75244
P50446	Keratin, type II cytoskeletal 6A OS=Mus musculus GN=Krt6a PE=1 SV=3 - [K2C6A_MOUSE]	185.397	22.42	11	5	17	76	5.72787e+08				553	59.2986	7.94287
Q6IME9	Keratin, type II cytoskeletal 72 OS=Mus musculus GN=Krt72 PE=3 SV=1 - [K2C72_MOUSE]	15.9526	6.92	1	1	4	7	53558429				520	56.7149	7.40088
Q8BGZ7	Keratin, type II cytoskeletal 75 OS=Mus musculus GN=Krt75 PE=1 SV=1 - [K2C75_MOUSE]	124.701	12.52	10	1	9	50	2.69872e+08				551	59.7039	8.30908
Q8VED5	Keratin, type II cytoskeletal 79 OS=Mus musculus GN=Krt79 PE=1 SV=2 - [K2C79_MOUSE]	64.7333	7.53	8	1	5	24	6.21845e+08				531	57.5168	7.69385
O08677	Kininogen-1 OS=Mus musculus GN=Kng1 PE=1 SV=1 - [KNG1_MOUSE]	2.95454	1.36	1	1	1	1	1.79455e+08				661	73.0564	6.53662
P01657	Ig kappa chain V-III region PC 2413 OS=Mus musculus PE=1 SV=1 - [KV3A5_MOUSE]	2.40138	8.11	3	1	1	1	3.29051e+06				111	11.9418	5.32568
P02469	Laminin subunit beta-1 OS=Mus musculus GN=Lamb1 PE=1 SV=3 - [LAMB1_MOUSE]	7.02904	1.51	1	2	2	3	8.66558e+06				1786	196.961	4.94482
P51885	Lumican OS=Mus musculus GN=Lum PE=1 SV=2 - [LUM_MOUSE]	5.36639	2.96	1	1	1	2	15072707				338	38.2406	6.43018
O09159	Lysosomal alpha-mannosidase OS=Mus musculus GN=Man2b1 PE=1 SV=4 - [MA2B1_MOUSE]	5.35447	1.38	1	1	1	2	1.30246e+06				1013	114.576	8.1333
Q921D4	Mediator of RNA polymerase II transcription subunit 6 OS=Mus musculus GN=Med6 PE=1 SV=2 - [MED6_MOUSE]	1.70951	2.85	1	1	1	1	6.74285e+06				246	28.4157	8.6167
P02798	Metallothionein-2 OS=Mus musculus GN=Mt2 PE=1 SV=2 - [MT2_MOUSE]	7.26562	19.67	1	1	1	3	1.65958e+07				61	6.11021	7.82568
Q8VE11	Myotubularin-related protein 6 OS=Mus musculus GN=Mtmr6 PE=1 SV=1 - [MTMR6_MOUSE]	2.0977	2.92	1	1	1	1	2.63578e+06				617	70.8878	7.82568
P13595	Neural cell adhesion molecule 1 OS=Mus musculus GN=Ncam1 PE=1 SV=3 - [NCAM1_MOUSE]	2.85078	1.08	1	1	1	1	1.27653e+07				1115	119.353	4.83057
Q9Z0J4	Nitric oxide synthase, brain OS=Mus musculus GN=Nos1 PE=1 SV=1 - [NOS1_MOUSE]	3.62496	0.91	1	1	1	1	2.5226e+06				1429	160.371	7.15186
P81117	Nucleobindin-2 OS=Mus musculus GN=Nucb2 PE=1 SV=2 - [NUCB2_MOUSE]	2.60289	2.14	1	1	1	1	9.15933e+06				420	50.2732	5.14795
Q80Z25	Oral-facial-digital syndrome 1 protein homolog OS=Mus musculus GN=Ofd1 PE=1 SV=1 - [OFD1_MOUSE]	1.90024	0.59	2	1	1	1	5.88113e+06				1017	117.272	5.8335
Q8CHP6	Polyhomeotic-like protein 3 OS=Mus musculus GN=Phc3 PE=1 SV=2 - [PHC3_MOUSE]	2.10788	1.02	1	1	1	1					981	105.287	6.59521
P97350	Plakophilin-1 OS=Mus musculus GN=Pkp1 PE=1 SV=1 - [PKP1_MOUSE]	8.83541	3.71	1	2	2	3	2.46783e+07				728	80.8444	8.90967
Q02257	Junction plakoglobin OS=Mus musculus GN=Jup PE=1 SV=3 - [PLAK_MOUSE]	19.7509	4.83	1	3	3	7	3.19708e+07				745	81.7488	6.13818
P20918	Plasminogen OS=Mus musculus GN=Plg PE=1 SV=3 - [PLMN_MOUSE]	5.36443	1.97	1	2	2	2	3.31537e+07				812	90.7489	6.59521
Q9R0B9	Procollagen-lysine,2-oxoglutarate 5-dioxygenase 2 OS=Mus musculus GN=Plod2 PE=1 SV=2 - [PLOD2_MOUSE]	7.00473	1.9	1	1	1	2	2.65604e+06				737	84.4346	6.88818
P35700	Peroxiredoxin-1 OS=Mus musculus GN=Prdx1 PE=1 SV=1 - [PRDX1_MOUSE]	9.82884	5.03	1	1	1	4	1.77085e+07				199	22.1624	8.11865
Q08761	Vitamin K-dependent protein S OS=Mus musculus GN=Pros1 PE=2 SV=1 - [PROS_MOUSE]	2.04362	1.93	1	1	1	1	7.37528e+06				675	74.8858	5.8208
Q3UQ28	Peroxidasin homolog OS=Mus musculus GN=Pxdn PE=1 SV=2 - [PXDN_MOUSE]	2.8062	0.88	1	1	1	1	2.88718e+06				1475	164.998	7.13721
Q8BH97	Reticulocalbin-3 OS=Mus musculus GN=Rcn3 PE=1 SV=1 - [RCN3_MOUSE]	4.15967	3.66	1	1	1	2	1.43255e+06				328	37.9782	4.88135
Q8CEE7	Retinol dehydrogenase 13 OS=Mus musculus GN=Rdh13 PE=1 SV=1 - [RDH13_MOUSE]	0	3.89	1	1	1	1	2.82917e+06				334	36.441	8.85107
Q9D2Q8	Protein S100-A14 OS=Mus musculus GN=S100a14 PE=1 SV=1 - [S10AE_MOUSE]	4.39204	14.42	1	1	1	1	6.89892e+06				104	11.5918	5.50342
Q1LZI2	Putative thiamine transporter SLC35F3 OS=Mus musculus GN=Slc35f3 PE=2 SV=1 - [S35F3_MOUSE]	0	1.66	1	1	1	1	436610				421	46.8938	9.39307
Q91W10	Zinc transporter ZIP8 OS=Mus musculus GN=Slc39a8 PE=2 SV=1 - [S39A8_MOUSE]	2.05203	1.52	1	1	1	1					462	50.0496	5.85889
P50247	Adenosylhomocysteinase OS=Mus musculus GN=Ahcy PE=1 SV=3 - [SAHH_MOUSE]	9.25334	2.78	1	1	1	3	9708775				432	47.6573	6.53662
P20826	Kit ligand OS=Mus musculus GN=Kitlg PE=1 SV=1 - [SCF_MOUSE]	5.7875	5.86	1	1	1	2	3.33464e+07				273	30.6257	5.40186
Q8BMZ5	tRNA-splicing endonuclease subunit Sen34 OS=Mus musculus GN=Tsen34 PE=2 SV=2 - [SEN34_MOUSE]	2.22356	1.9	6	1	1	1	1.39181e+07				316	34.1757	7.04932
Q91YJ2	Sorting nexin-4 OS=Mus musculus GN=Snx4 PE=1 SV=1 - [SNX4_MOUSE]	1.65395	1.56	1	1	1	1					450	51.7451	5.79541
O09164	Extracellular superoxide dismutase [Cu-Zn] OS=Mus musculus GN=Sod3 PE=1 SV=1 - [SODE_MOUSE]	6.41677	5.18	1	1	1	2	1.14712e+07				251	27.3747	6.84424
P70124	Serpin B5 OS=Mus musculus GN=Serpinb5 PE=1 SV=1 - [SPB5_MOUSE]	7.67431	2.93	1	1	1	3	5.18125e+06				375	42.0845	5.77002
P68373	Tubulin alpha-1C chain OS=Mus musculus GN=Tuba1c PE=1 SV=1 - [TBA1C_MOUSE]	5.15941	6.9	7	2	2	2	9.25262e+06				449	49.8775	5.09717
Q08423	Trefoil factor 1 OS=Mus musculus GN=Tff1 PE=2 SV=1 - [TFF1_MOUSE]	25.0673	28.74	1	2	2	9	3.84181e+07				87	9.66343	4.65283
P19221	Prothrombin OS=Mus musculus GN=F2 PE=1 SV=1 - [THRB_MOUSE]	2.15707	1.46	1	1	1	1	5.00995e+06				618	70.2237	6.43018
Q99J36	THUMP domain-containing protein 1 OS=Mus musculus GN=Thumpd1 PE=1 SV=1 - [THUM1_MOUSE]	2.47887	2.29	1	1	1	1	4.16233e+06				350	38.8608	6.07471
Q8BX35	Tumor necrosis factor receptor superfamily member 27 OS=Mus musculus GN=Eda2r PE=2 SV=1 - [TNR27_MOUSE]	3.23072	4.71	1	1	1	1	4.49987e+06				297	33.0447	5.18604
O89023	Tripeptidyl-peptidase 1 OS=Mus musculus GN=Tpp1 PE=1 SV=2 - [TPP1_MOUSE]	3.16207	2.49	1	1	1	1	4918859				562	61.3038	6.56592
P08071	Lactotransferrin OS=Mus musculus GN=Ltf PE=1 SV=4 - [TRFL_MOUSE]	0	1.13	1	1	1	1	7.84117e+06				707	77.788	8.52881
Q9Z1T2	Thrombospondin-4 OS=Mus musculus GN=Thbs4 PE=1 SV=1 - [TSP4_MOUSE]	3.98965	1.77	1	1	1	1	1.14379e+07				963	106.299	4.66553
Q60930	Voltage-dependent anion-selective channel protein 2 OS=Mus musculus GN=Vdac2 PE=1 SV=2 - [VDAC2_MOUSE]	2.3101	4.07	1	1	1	1	1.01315e+06				295	31.7126	7.48877
P35969	Vascular endothelial growth factor receptor 1 OS=Mus musculus GN=Flt1 PE=1 SV=1 - [VGFR1_MOUSE]	2.3078	0.98	1	1	1	1					1333	149.781	8.30908
Q62468	Villin-1 OS=Mus musculus GN=Vil1 PE=1 SV=3 - [VILI_MOUSE]	0	1.45	1	1	1	2					827	92.7166	6.03662
Q9Z0K8	Pantetheinase OS=Mus musculus GN=Vnn1 PE=1 SV=3 - [VNN1_MOUSE]	2.69531	2.54	1	1	1	1	1.18507e+06				512	57.0543	5.93506
Q3UMB9	WASH complex subunit 4 OS=Mus musculus GN=Washc4 PE=1 SV=2 - [WASC4_MOUSE]	0	1.11	1	1	1	1	1.81468e+06				1173	136.283	7.37158
Q9DAU7	WAP four-disulfide core domain protein 2 OS=Mus musculus GN=Wfdc2 PE=1 SV=1 - [WFDC2_MOUSE]	2.42982	6.32	1	1	1	1	2.47464e+07				174	18.0195	5.33838
Q64695	Endothelial protein C receptor OS=Mus musculus GN=Procr PE=1 SV=3 - [EPCR_MOUSE]	6.23842	5.37	1	1	1	2	9.68518e+07				242	27.1716	5.97314
Q9ESY9	Gamma-interferon-inducible lysosomal thiol reductase OS=Mus musculus GN=Ifi30 PE=1 SV=3 - [GILT_MOUSE]	3.10316	5.24	1	1	1	1	3.48086e+07				248	27.7657	5.0083
A6X935	Inter alpha-trypsin inhibitor, heavy chain 4 OS=Mus musculus GN=Itih4 PE=1 SV=2 - [ITIH4_MOUSE]	3.82108	2.02	1	2	2	3	1.94052e+07				942	104.594	6.40479
P35951	Low-density lipoprotein receptor OS=Mus musculus GN=Ldlr PE=1 SV=2 - [LDLR_MOUSE]	10.7307	3.13	1	2	2	4	3.75152e+06				862	94.8853	5.021
M3XYN3	Apolipoprotein A-I OS=Mustela putorius furo GN=APOA1 PE=3 SV=2 - [APOA1_MUSPF]	65.3241	22.93	1	7	7	20	2.85361e+08				266	30.1609	5.92236
E9Q394	A-kinase anchor protein 13 OS=Mus musculus GN=Akap13 PE=1 SV=1 - [AKP13_MOUSE]	0	0.32	1	1	1	1					2776	303.786	5.37646

## Sheet: B
Accession	Description	Score	Coverage	# Proteins	# Unique Peptides	# Peptides	# PSMs	Area	Light/Heavy	Light/Heavy Count	Light/Heavy Variability [%]	# AAs	MW [kDa]	calc. pI
Q64695	Endothelial protein C receptor OS=Mus musculus GN=Procr PE=1 SV=3 - [EPCR_MOUSE]	22.112	5.37	1	1	1	7	110238508	10.2196	1		242	27.1716	5.97314
Q61398	Procollagen C-endopeptidase enhancer 1 OS=Mus musculus GN=Pcolce PE=1 SV=2 - [PCOC1_MOUSE]	37.2739	15.81	1	5	5	14	1.13841e+08	7.8322	3	59.2014	468	50.1361	8.41162
P07356	Annexin A2 OS=Mus musculus GN=Anxa2 PE=1 SV=2 - [ANXA2_MOUSE]	8.95798	3.24	1	1	1	3	2.71512e+06	7.60741	1		339	38.6518	7.69385
Q9R118	Serine protease HTRA1 OS=Mus musculus GN=Htra1 PE=1 SV=2 - [HTRA1_MOUSE]	30.1346	15	1	8	8	13	3.19387e+07	6.20567	1		480	51.1816	7.6499
P52480	Pyruvate kinase PKM OS=Mus musculus GN=Pkm PE=1 SV=4 - [KPYM_MOUSE]	70.9848	25.99	1	9	9	23	5.55996e+07	5.95591	4	32.9144	531	57.808	7.47412
P16858	Glyceraldehyde-3-phosphate dehydrogenase OS=Mus musculus GN=Gapdh PE=1 SV=2 - [G3P_MOUSE]	52.9542	24.02	3	6	6	17	1.12295e+08	5.85524	3	11.6467	333	35.7872	8.25049
P10852	4F2 cell-surface antigen heavy chain OS=Mus musculus GN=Slc3a2 PE=1 SV=1 - [4F2_MOUSE]	14.7618	5.13	1	2	2	4	4.63551e+07	4.62808	1		526	58.3003	5.90967
P60710	Actin, cytoplasmic 1 OS=Mus musculus GN=Actb PE=1 SV=1 - [ACTB_MOUSE]	163.145	40.53	2	4	13	59	2.26173e+08	4.24959	4	61.7923	375	41.7097	5.47803
Q9QYI6	DnaJ homolog subfamily B member 9 OS=Mus musculus GN=Dnajb9 PE=1 SV=2 - [DNJB9_MOUSE]	18.5585	20.72	1	4	4	7	2.0067e+07	3.61392	3	29.4187	222	25.6002	8.27979
Q61468	Mesothelin OS=Mus musculus GN=Msln PE=1 SV=1 - [MSLN_MOUSE]	155.758	28.32	1	15	15	59	1.15318e+09	3.59308	30	32.3452	625	69.3792	7.59131
P12850	Growth-regulated alpha protein OS=Mus musculus GN=Cxcl1 PE=1 SV=1 - [GROA_MOUSE]	20.7175	13.54	1	1	1	8	9.85648e+07	3.33927	1		96	10.2476	9.18799
P63017	Heat shock cognate 71 kDa protein OS=Mus musculus GN=Hspa8 PE=1 SV=1 - [HSP7C_MOUSE]	85.918	31.11	2	13	16	30	8.4594e+07	3.21537	4	18.9968	646	70.8272	5.51611
P17182	Alpha-enolase OS=Mus musculus GN=Eno1 PE=1 SV=3 - [ENOA_MOUSE]	4.38155	4.38	1	1	1	1	4.18031e+07	3.06788	1		434	47.1112	6.80029
P63101	14-3-3 protein zeta/delta OS=Mus musculus GN=Ywhaz PE=1 SV=1 - [1433Z_MOUSE]	18.3514	31.43	1	6	6	8	1.4343e+07	2.96903	2	19.6438	245	27.7537	4.79248
Q61508	Extracellular matrix protein 1 OS=Mus musculus GN=Ecm1 PE=1 SV=2 - [ECM1_MOUSE]	88.2522	39.89	1	16	16	34	1.15235e+08	2.91809	12	45.5183	559	62.7919	6.80029
Q61696	Heat shock 70 kDa protein 1A OS=Mus musculus GN=Hspa1a PE=1 SV=2 - [HS71A_MOUSE]	32.0806	7.96	2	3	5	13	3.64306e+07	2.88045	1		641	70.036	5.71924
P09803	Cadherin-1 OS=Mus musculus GN=Cdh1 PE=1 SV=1 - [CADH1_MOUSE]	26.8224	5.09	1	5	5	13	1.08491e+08	2.86406	4	33.8654	884	98.195	4.83057
P17742	Peptidyl-prolyl cis-trans isomerase A OS=Mus musculus GN=Ppia PE=1 SV=2 - [PPIA_MOUSE]	15.1077	22.56	1	4	4	6	5.32252e+07	2.84472	3	41.3044	164	17.9599	7.89893
Q01768	Nucleoside diphosphate kinase B OS=Mus musculus GN=Nme2 PE=1 SV=1 - [NDKB_MOUSE]	6.29268	17.11	2	2	2	2	1.77273e+07	2.73559	2	49.798	152	17.3519	7.50342
Q62181	Semaphorin-3C OS=Mus musculus GN=Sema3c PE=1 SV=2 - [SEM3C_MOUSE]	122.797	26.5	1	15	15	41	1.81888e+08	2.71951	5	6.6886	751	85.2347	8.646
P18760	Cofilin-1 OS=Mus musculus GN=Cfl1 PE=1 SV=3 - [COF1_MOUSE]	26.4382	31.93	2	3	3	7	3.31067e+07	2.70203	2	8.87305	166	18.5477	8.08936
P04186	Complement factor B OS=Mus musculus GN=Cfb PE=1 SV=2 - [CFAB_MOUSE]	18.8428	7.88	1	6	6	9	3.10154e+07	2.68574	2	8.14816	761	84.9505	7.37158
F6VAN0	Cyclic AMP-dependent transcription factor ATF-6 alpha OS=Mus musculus GN=Atf6 PE=1 SV=2 - [ATF6A_MOUSE]	3.29628	1.98	1	1	1	1	4.31834e+06	2.58004	1		656	72.6488	7.76709
P11499	Heat shock protein HSP 90-beta OS=Mus musculus GN=Hsp90ab1 PE=1 SV=3 - [HS90B_MOUSE]	56.7593	18.65	2	4	12	23	83383827	2.55282	2	5.05887	724	83.2291	5.03369
P10126	Elongation factor 1-alpha 1 OS=Mus musculus GN=Eef1a1 PE=1 SV=3 - [EF1A1_MOUSE]	32.7648	16.23	2	7	7	15	6.90912e+07	2.53379	6	16.8884	462	50.0821	9.01221
P18406	Protein CYR61 OS=Mus musculus GN=Cyr61 PE=1 SV=1 - [CYR61_MOUSE]	65.2983	35.36	1	13	13	25	1.26458e+08	2.46851	5	32.8322	379	41.681	8.11865
P10493	Nidogen-1 OS=Mus musculus GN=Nid1 PE=1 SV=2 - [NID1_MOUSE]	9.20893	1.93	1	2	2	3	1.03831e+07	2.45657	1		1245	136.45	5.43994
P07901	Heat shock protein HSP 90-alpha OS=Mus musculus GN=Hsp90aa1 PE=1 SV=4 - [HS90A_MOUSE]	63.2047	18.28	2	5	12	24	8.39352e+07	2.39183	3	73.1305	733	84.7348	5.0083
Q62179	Semaphorin-4B OS=Mus musculus GN=Sema4b PE=1 SV=2 - [SEM4B_MOUSE]	1.91162	1.22	1	1	1	1	3.96414e+07	2.3239	1		823	91.3346	8.14795
P07146	Anionic trypsin-2 OS=Mus musculus GN=Prss2 PE=1 SV=1 - [TRY2_MOUSE]	2.01873	4.07	1	1	1	1	8.71762e+06	2.27771	1		246	26.1866	4.62744
Q921I1	Serotransferrin OS=Mus musculus GN=Tf PE=1 SV=1 - [TRFE_MOUSE]	3.72056	4.73	1	2	3	4	3.50757e+07	2.211	1		697	76.6737	7.18115
P47878	Insulin-like growth factor-binding protein 3 OS=Mus musculus GN=Igfbp3 PE=2 SV=2 - [IBP3_MOUSE]	67.7491	27.05	1	6	6	25	1.78867e+08	2.15223	6	34.3128	292	31.6665	8.38232
O35657	Sialidase-1 OS=Mus musculus GN=Neu1 PE=1 SV=1 - [NEUR1_MOUSE]	1.8211	2.2	1	1	1	1	64539841	2.06669	1		409	44.5633	6.02393
P12032	Metalloproteinase inhibitor 1 OS=Mus musculus GN=Timp1 PE=1 SV=2 - [TIMP1_MOUSE]	16.4909	22.93	1	4	4	6	4.94217e+07	2.03176	3	8.82205	205	22.6133	8.82178
P0CG49	Polyubiquitin-B OS=Mus musculus GN=Ubb PE=2 SV=1 - [UBB_MOUSE]	28.0899	44.59	4	3	3	9	9.29029e+07	1.97372	5	13.3847	305	34.3475	7.53271
P04095	Prolactin-2C2 OS=Mus musculus GN=Prl2c2 PE=1 SV=1 - [PR2C2_MOUSE]	122.52	31.7	2	7	7	40	1.14229e+08	1.95262	8	23.2808	224	25.3507	5.89697
Q8BND5	Sulfhydryl oxidase 1 OS=Mus musculus GN=Qsox1 PE=1 SV=1 - [QSOX1_MOUSE]	84.661	22.86	1	14	14	30	1.237e+08	1.9358	14	38.6507	748	82.733	7.1665
P97467	Peptidyl-glycine alpha-amidating monooxygenase OS=Mus musculus GN=Pam PE=1 SV=2 - [AMD_MOUSE]	2.85066	1.53	1	1	1	1	3.34534e+07	1.87676	1		979	108.894	6.55127
Q62165	Dystroglycan OS=Mus musculus GN=Dag1 PE=1 SV=4 - [DAG1_MOUSE]	5.94482	3.36	1	2	2	3	4.09943e+07	1.8434	1		893	96.8444	8.44092
Q61704	Inter-alpha-trypsin inhibitor heavy chain H3 OS=Mus musculus GN=Itih3 PE=1 SV=3 - [ITIH3_MOUSE]	32.4659	3.71	1	4	4	14	1.06305e+08	1.81273	1		889	99.2957	6.04932
P97821	Dipeptidyl peptidase 1 OS=Mus musculus GN=Ctsc PE=1 SV=1 - [CATC_MOUSE]	16.3289	4.76	1	2	2	6	6.60724e+07	1.75951	1		462	52.3426	6.88818
P10923	Osteopontin OS=Mus musculus GN=Spp1 PE=1 SV=1 - [OSTP_MOUSE]	346.279	51.36	1	10	10	106	1.0845e+09	1.67685	29	121.777	294	32.44	4.52588
P02468	Laminin subunit gamma-1 OS=Mus musculus GN=Lamc1 PE=1 SV=2 - [LAMC1_MOUSE]	57.4201	9.02	1	10	10	19	3.73845e+07	1.64357	7	25.3954	1607	177.185	5.21143
P01139	Beta-nerve growth factor OS=Mus musculus GN=Ngf PE=1 SV=2 - [NGF_MOUSE]	11.5018	10.37	1	2	2	4	6.98656e+06	1.62864	2	36.5355	241	27.0597	9.46631
Q91XA2	Golgi membrane protein 1 OS=Mus musculus GN=Golm1 PE=1 SV=2 - [GOLM1_MOUSE]	5.91973	7.12	1	2	2	2	8.85312e+06	1.5914	2	30.2319	393	44.2994	5.2749
Q61810	Latent-transforming growth factor beta-binding protein 3 OS=Mus musculus GN=Ltbp3 PE=1 SV=3 - [LTBP3_MOUSE]	10.9822	4.89	1	4	4	4	1.18295e+07	1.57608	1		1268	135.611	6.21436
Q9R1Q9	V-type proton ATPase subunit S1 OS=Mus musculus GN=Atp6ap1 PE=1 SV=1 - [VAS1_MOUSE]	5.85173	9.72	1	3	3	3	21307928	1.53592	3	2.82619	463	50.9751	5.92236
O35887	Calumenin OS=Mus musculus GN=Calu PE=1 SV=1 - [CALU_MOUSE]	26.0142	18.73	1	7	7	10	3.25131e+07	1.52894	4	17.7997	315	37.0405	4.66553
Q8CBR6	Tsukushin OS=Mus musculus GN=Tsku PE=2 SV=2 - [TSK_MOUSE]	2.20964	7.91	1	2	2	2	1.5608e+07	1.47045	2	36.4575	354	38.338	6.60986
O35598	Disintegrin and metalloproteinase domain-containing protein 10 OS=Mus musculus GN=Adam10 PE=1 SV=2 - [ADA10_MOUSE]	2.6347	3.47	1	2	2	2	1.51613e+07	1.42617	1		749	83.9138	7.94287
P26040	Ezrin OS=Mus musculus GN=Ezr PE=1 SV=3 - [EZRI_MOUSE]	7.19487	4.95	4	3	3	3	1.15535e+07	1.34734	2	5.63482	586	69.3636	6.1001
P39061	Collagen alpha-1(XVIII) chain OS=Mus musculus GN=Col18a1 PE=1 SV=4 - [COIA1_MOUSE]	10.6934	2.09	1	3	3	4	6.21255e+06	1.316	1		1774	182.059	5.61768
Q00731	Vascular endothelial growth factor A OS=Mus musculus GN=Vegfa PE=1 SV=2 - [VEGFA_MOUSE]	10.7635	17.29	1	3	3	5	1.01316e+07	1.30996	1		214	25.2665	9.0415
P47879	Insulin-like growth factor-binding protein 4 OS=Mus musculus GN=Igfbp4 PE=1 SV=2 - [IBP4_MOUSE]	89.5821	27.56	1	6	6	28	5.31566e+08	1.27545	14	25.4644	254	27.7884	7.1665
Q9CYN9	Renin receptor OS=Mus musculus GN=Atp6ap2 PE=1 SV=2 - [RENR_MOUSE]	11.9555	9.43	1	4	4	5	1.45541e+07	1.25964	2	19.2574	350	39.0674	5.5415
O88968	Transcobalamin-2 OS=Mus musculus GN=Tcn2 PE=1 SV=1 - [TCO2_MOUSE]	47.058	24.42	1	8	8	17	8.40756e+07	1.25783	5	5.18328	430	47.5555	6.32861
Q9WVJ9	EGF-containing fibulin-like extracellular matrix protein 2 OS=Mus musculus GN=Efemp2 PE=1 SV=1 - [FBLN4_MOUSE]	13.2757	8.13	1	3	3	5	8.38282e+06	1.24666	2	136.568	443	49.3923	4.89404
O88792	Junctional adhesion molecule A OS=Mus musculus GN=F11r PE=1 SV=2 - [JAM1_MOUSE]	18.0828	15.67	1	3	3	8	5.15119e+07	1.21488	3	28.0482	300	32.4031	6.771
P15379	CD44 antigen OS=Mus musculus GN=Cd44 PE=1 SV=3 - [CD44_MOUSE]	1.70958	1.16	1	1	1	1	1.13713e+07	1.20684	1		778	85.5645	4.95752
Q99KV1	DnaJ homolog subfamily B member 11 OS=Mus musculus GN=Dnajb11 PE=1 SV=1 - [DJB11_MOUSE]	17.814	12.85	1	3	3	6	4.12364e+07	1.13814	3	88.6175	358	40.5297	6.31592
P21956	Lactadherin OS=Mus musculus GN=Mfge8 PE=1 SV=3 - [MFGM_MOUSE]	61.6723	31.32	1	12	12	21	8.15149e+07	1.09823	13	24.0867	463	51.2077	6.52197
P15116	Cadherin-2 OS=Mus musculus GN=Cdh2 PE=1 SV=2 - [CADH2_MOUSE]	19.7773	5.3	1	3	3	6	5.68158e+07	1.09716	5	4.52777	906	99.7344	4.77979
P33435	Collagenase 3 OS=Mus musculus GN=Mmp13 PE=1 SV=1 - [MMP13_MOUSE]	44.3002	22.03	1	9	9	19	9.25414e+07	1.03039	12	15.121	472	54.1475	5.33838
P97798	Neogenin OS=Mus musculus GN=Neo1 PE=1 SV=1 - [NEO1_MOUSE]	14.4647	5.89	1	5	5	5	2.91069e+07	1.01157	3	16.5277	1493	163.058	6.46826
Q61001	Laminin subunit alpha-5 OS=Mus musculus GN=Lama5 PE=1 SV=4 - [LAMA5_MOUSE]	35.701	2.9	1	7	7	11	1.97288e+07	1	4	75.3422	3718	403.792	6.72705
Q9R0E2	Procollagen-lysine,2-oxoglutarate 5-dioxygenase 1 OS=Mus musculus GN=Plod1 PE=1 SV=1 - [PLOD1_MOUSE]	5.36215	2.88	2	2	2	2	1.1867e+06	0.989023	1		728	83.5423	6.53662
Q8CG19	Latent-transforming growth factor beta-binding protein 1 OS=Mus musculus GN=Ltbp1 PE=1 SV=2 - [LTBP1_MOUSE]	102.509	9.99	1	14	14	35	8.58823e+07	0.983411	14	37.8788	1712	186.593	6.02393
P20060	Beta-hexosaminidase subunit beta OS=Mus musculus GN=Hexb PE=1 SV=2 - [HEXB_MOUSE]	2.14416	2.05	1	1	1	1	1.64464e+07	0.982987	1		536	61.0771	8.11865
O35188	Fractalkine OS=Mus musculus GN=Cx3cl1 PE=1 SV=3 - [X3CL1_MOUSE]	9.34595	7.34	1	3	3	4	1.48137e+07	0.979028	3	16.3784	395	42.0721	5.5415
O35988	Syndecan-4 OS=Mus musculus GN=Sdc4 PE=1 SV=1 - [SDC4_MOUSE]	25.9665	18.69	1	3	3	10	9.57263e+07	0.945017	5	16.0906	198	21.469	4.41162
P08003	Protein disulfide-isomerase A4 OS=Mus musculus GN=Pdia4 PE=1 SV=3 - [PDIA4_MOUSE]	2.69819	1.72	1	1	1	1	8.29352e+06	0.932973	1		638	71.9375	5.31299
O89051	Integral membrane protein 2B OS=Mus musculus GN=Itm2b PE=1 SV=1 - [ITM2B_MOUSE]	13.0558	15.41	1	3	3	5	4.59748e+07	0.91491	2	12.3481	266	30.2403	5.30029
P20029	78 kDa glucose-regulated protein OS=Mus musculus GN=Hspa5 PE=1 SV=3 - [GRP78_MOUSE]	265.367	39.08	1	21	23	90	2.41416e+08	0.898241	35	30.8661	655	72.3775	5.16064
Q9JJH1	Ribonuclease 4 OS=Mus musculus GN=Rnase4 PE=1 SV=1 - [RNAS4_MOUSE]	2.3245	11.49	1	1	1	1	22068513	0.889737	1		148	17.0134	8.85107
P08122	Collagen alpha-2(IV) chain OS=Mus musculus GN=Col4a2 PE=1 SV=4 - [CO4A2_MOUSE]	12.3932	1.46	1	2	2	5	8.32654e+07	0.882398	2	11.4978	1707	167.22	8.48486
P04104	Keratin, type II cytoskeletal 1 OS=Mus musculus GN=Krt1 PE=1 SV=4 - [K2C1_MOUSE]	49.1183	3.77	5	3	3	14	3.64653e+07	0.871632	1		637	65.5653	8.14795
Q9Z2L6	Multiple inositol polyphosphate phosphatase 1 OS=Mus musculus GN=Minpp1 PE=1 SV=3 - [MINP1_MOUSE]	7.77351	6.03	1	3	3	3	6.42752e+06	0.866685	2	34.3052	481	54.5028	7.48877
Q9ESY9	Gamma-interferon-inducible lysosomal thiol reductase OS=Mus musculus GN=Ifi30 PE=1 SV=3 - [GILT_MOUSE]	6.98928	5.24	1	1	1	2	2.98016e+07	0.838707	1		248	27.7657	5.0083
Q06335	Amyloid-like protein 2 OS=Mus musculus GN=Aplp2 PE=1 SV=4 - [APLP2_MOUSE]	23.8587	5.37	1	3	4	10	1.44156e+07	0.804834	2	13.783	707	80.4163	4.70361
P28798	Granulins OS=Mus musculus GN=Grn PE=1 SV=2 - [GRN_MOUSE]	65.1192	15.28	1	8	8	25	1.35501e+08	0.791972	12	26.7557	589	63.4131	6.80029
Q61207	Prosaposin OS=Mus musculus GN=Psap PE=1 SV=2 - [SAP_MOUSE]	230.688	36.98	1	19	19	104	5.10919e+08	0.786632	31	26.3559	557	61.3814	5.18604
P11214	Tissue-type plasminogen activator OS=Mus musculus GN=Plat PE=1 SV=3 - [TPA_MOUSE]	23.3017	11.63	1	6	6	10	2.21989e+07	0.777533	4	22.0214	559	63.0553	8.14795
P21460	Cystatin-C OS=Mus musculus GN=Cst3 PE=1 SV=2 - [CYTC_MOUSE]	81.1033	48.57	1	6	6	28	3.1072e+08	0.752988	11	18.1232	140	15.5208	8.99756
P08113	Endoplasmin OS=Mus musculus GN=Hsp90b1 PE=1 SV=2 - [ENPL_MOUSE]	11.2575	4.49	1	2	3	4	2.01577e+07	0.751686	1		802	92.4183	4.81787
Q05793	Basement membrane-specific heparan sulfate proteoglycan core protein OS=Mus musculus GN=Hspg2 PE=1 SV=1 - [PGBM_MOUSE]	101.791	8.74	1	24	24	35	4.94928e+07	0.729177	15	43.0686	3707	398.039	6.31592
P11276	Fibronectin OS=Mus musculus GN=Fn1 PE=1 SV=4 - [FINC_MOUSE]	1114.58	38.35	1	67	67	356	4.45464e+08	0.715297	164	40.5415	2477	272.368	5.59229
P16675	Lysosomal protective protein OS=Mus musculus GN=Ctsa PE=1 SV=1 - [PPGB_MOUSE]	106.42	26.37	1	11	11	33	1.47978e+08	0.70003	17	20.6937	474	53.8095	5.85889
Q02819	Nucleobindin-1 OS=Mus musculus GN=Nucb1 PE=1 SV=2 - [NUCB1_MOUSE]	260.556	52.29	1	23	23	102	2.48018e+08	0.694814	47	20.2817	459	53.3759	5.07178
Q920A5	Retinoid-inducible serine carboxypeptidase OS=Mus musculus GN=Scpep1 PE=1 SV=2 - [RISC_MOUSE]	8.44914	4.87	1	2	2	6	5.16498e+07	0.683167	3	2.17195	452	50.9318	5.65576
Q00493	Carboxypeptidase E OS=Mus musculus GN=Cpe PE=1 SV=2 - [CBPE_MOUSE]	184.105	33.19	1	11	11	70	3.94192e+08	0.672814	24	24.8646	476	53.2223	5.18604
Q99JR5	Tubulointerstitial nephritis antigen-like OS=Mus musculus GN=Tinagl1 PE=1 SV=1 - [TINAL_MOUSE]	26.2773	9.01	1	5	5	10	3.23235e+07	0.661181	5	10.2358	466	52.6298	6.771
P97300	Neuroplastin OS=Mus musculus GN=Nptn PE=1 SV=3 - [NPTN_MOUSE]	0	2.52	1	1	1	1	893093	0.657476	1		397	44.3454	7.73779
P10605	Cathepsin B OS=Mus musculus GN=Ctsb PE=1 SV=2 - [CATB_MOUSE]	239.07	42.77	1	15	15	82	4.99451e+08	0.645496	41	28.4869	339	37.2557	5.90967
Q61112	45 kDa calcium-binding protein OS=Mus musculus GN=Sdf4 PE=1 SV=1 - [CAB45_MOUSE]	18.9296	13.3	1	4	4	6	3.31869e+07	0.644749	4	14.2834	361	42.0374	4.95752
Q00993	Tyrosine-protein kinase receptor UFO OS=Mus musculus GN=Axl PE=1 SV=2 - [UFO_MOUSE]	3.09994	1.24	1	1	1	1	1.11627e+07	0.603943	1		888	98.1284	5.74463
Q04998	Inhibin beta A chain OS=Mus musculus GN=Inhba PE=1 SV=1 - [INHBA_MOUSE]	18.6174	4.95	1	2	2	9	3.1663e+07	0.599446	3	0.048729	424	47.3619	8.03076
P35441	Thrombospondin-1 OS=Mus musculus GN=Thbs1 PE=1 SV=1 - [TSP1_MOUSE]	79.7198	14.36	1	14	14	27	6.78383e+07	0.589566	15	36.2524	1170	129.564	4.95752
P06797	Cathepsin L1 OS=Mus musculus GN=Ctsl PE=1 SV=2 - [CATL1_MOUSE]	186.024	30.24	1	9	9	53	3.52962e+08	0.585818	20	18.8224	334	37.523	6.82959
P25785	Metalloproteinase inhibitor 2 OS=Mus musculus GN=Timp2 PE=1 SV=2 - [TIMP2_MOUSE]	97.6036	36.36	1	8	8	40	3.27257e+08	0.572027	15	38.4117	220	24.3121	7.48877
P30412	Peptidyl-prolyl cis-trans isomerase C OS=Mus musculus GN=Ppic PE=1 SV=1 - [PPIC_MOUSE]	3.07882	6.13	1	1	1	1	3.00623e+07	0.568959	1		212	22.7797	7.50342
Q00724	Retinol-binding protein 4 OS=Mus musculus GN=Rbp4 PE=1 SV=2 - [RET4_MOUSE]	4.20644	9.95	1	2	2	2	7.7204e+06	0.553938	2	25.2668	201	23.1913	5.98584
Q61581	Insulin-like growth factor-binding protein 7 OS=Mus musculus GN=Igfbp7 PE=1 SV=3 - [IBP7_MOUSE]	53.3304	39.15	1	8	8	20	5.13879e+07	0.520829	8	10.3135	281	28.9506	8.30908
Q9WV54	Acid ceramidase OS=Mus musculus GN=Asah1 PE=1 SV=1 - [ASAH1_MOUSE]	9.97315	9.64	1	4	4	6	2.8043e+07	0.505349	4	16.9351	394	44.6408	8.45557
Q07797	Galectin-3-binding protein OS=Mus musculus GN=Lgals3bp PE=1 SV=1 - [LG3BP_MOUSE]	222.921	39.51	1	16	16	70	4.25565e+08	0.492857	34	30.7554	577	64.4496	5.13525
P18242	Cathepsin D OS=Mus musculus GN=Ctsd PE=1 SV=1 - [CATD_MOUSE]	74.8257	30.49	1	9	9	25	1.89843e+08	0.437539	15	31.9909	410	44.925	7.15186
Q9EPL2	Calsyntenin-1 OS=Mus musculus GN=Clstn1 PE=1 SV=1 - [CSTN1_MOUSE]	69.7338	15.73	1	13	13	28	9.5209e+07	0.436076	16	29.311	979	108.831	4.91943
P29268	Connective tissue growth factor OS=Mus musculus GN=Ctgf PE=2 SV=3 - [CTGF_MOUSE]	194.103	52.59	1	15	15	76	2.37527e+08	0.428603	22	37.3713	348	37.7977	7.81104
P31955	Amphiregulin OS=Mus musculus GN=Areg PE=2 SV=1 - [AREG_MOUSE]	7.50875	7.66	1	2	2	4	1.9718e+07	0.416118	4	21.5544	248	27.5321	7.98682
P12023	Amyloid-beta A4 protein OS=Mus musculus GN=App PE=1 SV=3 - [A4_MOUSE]	88.9288	20.65	1	12	13	35	1.76771e+08	0.412779	13	29.6376	770	86.667	4.79248
O89017	Legumain OS=Mus musculus GN=Lgmn PE=1 SV=1 - [LGMN_MOUSE]	12.4988	13.33	1	3	3	5	1.03181e+07	0.40907	2	13.4381	435	49.3413	6.39209
P37889	Fibulin-2 OS=Mus musculus GN=Fbln2 PE=1 SV=2 - [FBLN2_MOUSE]	645.212	28.99	1	29	29	208	5.17902e+08	0.368549	71	36.1823	1221	131.746	4.67822
Q06890	Clusterin OS=Mus musculus GN=Clu PE=1 SV=1 - [CLUS_MOUSE]	597.758	38.17	1	18	18	217	9.45896e+08	0.364241	68	32.4349	448	51.6226	5.66846
Q9QXX0	Protein jagged-1 OS=Mus musculus GN=Jag1 PE=1 SV=1 - [JAG1_MOUSE]	2.72735	0.9	1	1	1	1	3.85028e+06	0.340168	1		1218	134.074	6.25244
Q8BFR4	N-acetylglucosamine-6-sulfatase OS=Mus musculus GN=Gns PE=1 SV=1 - [GNS_MOUSE]	14.9555	7.9	1	4	4	6	1.67242e+07	0.299771	3	16.5632	544	61.1357	8.23584
P15535	Beta-1,4-galactosyltransferase 1 OS=Mus musculus GN=B4galt1 PE=1 SV=1 - [B4GT1_MOUSE]	4.84824	2.51	1	1	1	2	9.20081e+06	0.274106	1		399	44.3829	9.37842
Q9Z0J7	Growth/differentiation factor 15 OS=Mus musculus GN=Gdf15 PE=2 SV=2 - [GDF15_MOUSE]	13.5021	12.54	1	3	3	5	7.81689e+06	0.261678	3	12.7842	303	33.2043	9.11475
Q9CZT5	Vasorin OS=Mus musculus GN=Vasn PE=2 SV=2 - [VASN_MOUSE]	11.6846	4.16	1	2	2	4	1.20234e+07	0.24682	3	20.6191	673	72.2158	7.07861
Q61147	Ceruloplasmin OS=Mus musculus GN=Cp PE=1 SV=2 - [CERU_MOUSE]	6.11228	2.26	1	2	2	3	8.28901e+06	0.240073	3	117.492	1061	121.074	5.84619
P27773	Protein disulfide-isomerase A3 OS=Mus musculus GN=Pdia3 PE=1 SV=2 - [PDIA3_MOUSE]	31.3341	12.28	1	5	5	12	2.04418e+07	0.200423	6	51.0084	505	56.6427	6.21436
P22777	Plasminogen activator inhibitor 1 OS=Mus musculus GN=Serpine1 PE=1 SV=1 - [PAI1_MOUSE]	98.562	26.62	1	10	10	41	1.36824e+08	0.194922	16	14.8474	402	45.1412	6.63916
Q9Z0L8	Gamma-glutamyl hydrolase OS=Mus musculus GN=Ggh PE=1 SV=2 - [GGH_MOUSE]	15.2037	11.36	1	3	3	5	7.10175e+06	0.17383	3	5.0708	317	35.4469	7.50342
P01899	H-2 class I histocompatibility antigen, D-B alpha chain OS=Mus musculus GN=H2-D1 PE=1 SV=2 - [HA11_MOUSE]	25.5553	18.23	10	3	6	14	2.0176e+07	0.158876	2	43.3316	362	40.8103	6.72705
P98063	Bone morphogenetic protein 1 OS=Mus musculus GN=Bmp1 PE=1 SV=2 - [BMP1_MOUSE]	3.8833	2.22	1	2	2	2	4.28435e+06	0.100064	1		991	111.595	6.94678
P01901	H-2 class I histocompatibility antigen, K-B alpha chain OS=Mus musculus GN=H2-K1 PE=1 SV=1 - [HA1B_MOUSE]	62.7267	28.73	10	6	8	24	3.52633e+07	0.0784358	11	17.8295	369	41.2756	6.39209
Q61805	Lipopolysaccharide-binding protein OS=Mus musculus GN=Lbp PE=1 SV=2 - [LBP_MOUSE]	9.91257	5.82	1	2	2	3	1.3222e+07	0.0699835	2	22.557	481	53.0218	8.49951
P07214	SPARC OS=Mus musculus GN=Sparc PE=1 SV=1 - [SPRC_MOUSE]	22.5761	18.21	1	5	5	11	2.17629e+07	0.0669087	2	8.61993	302	34.4276	4.85596
P01887	Beta-2-microglobulin OS=Mus musculus GN=B2m PE=1 SV=2 - [B2MG_MOUSE]	75.463	15.97	1	2	2	34	6.14585e+08	0.0441197	5	11.1894	119	13.7699	8.44092
P12399	Protein CTLA-2-alpha OS=Mus musculus GN=Ctla2a PE=2 SV=2 - [CTL2A_MOUSE]	5.65689	9.49	1	1	1	2	9.22744e+06	0.0359081	2	43.5321	137	15.8726	5.33838
Q07235	Glia-derived nexin OS=Mus musculus GN=Serpine2 PE=1 SV=2 - [GDN_MOUSE]	14.3295	12.34	1	4	4	5	5.36334e+07	0.0135297	2	2.49405	397	44.1794	9.84717
P68033	Actin, alpha cardiac muscle 1 OS=Mus musculus GN=Actc1 PE=1 SV=1 - [ACTC_MOUSE]	77.2791	28.12	4	1	10	31	1.78828e+08				377	41.9919	5.38916
P0C0S6	Histone H2A.Z OS=Mus musculus GN=H2afz PE=1 SV=2 - [H2AZ_MOUSE]	3.8961	5.47	11	1	1	3	4.89181e+06				128	13.5446	10.5796
P68510	14-3-3 protein eta OS=Mus musculus GN=Ywhah PE=1 SV=2 - [1433F_MOUSE]	2.10716	5.69	1	1	1	1	7.38367e+06				246	28.194	4.89404
P68254	14-3-3 protein theta OS=Mus musculus GN=Ywhaq PE=1 SV=1 - [1433T_MOUSE]	3.70887	5.71	1	1	1	1	5.11262e+06				245	27.7608	4.77979
Q6GQT1	Alpha-2-macroglobulin-P OS=Mus musculus GN=A2m PE=2 SV=2 - [A2MG_MOUSE]	15.4122	1.83	1	2	2	6	5.26184e+07				1474	164.248	6.60986
P57780	Alpha-actinin-4 OS=Mus musculus GN=Actn4 PE=1 SV=1 - [ACTN4_MOUSE]	3.98526	1.75	1	1	1	1	4.71013e+06				912	104.911	5.41455
Q7TNK8	ADM2 OS=Mus musculus GN=Adm2 PE=2 SV=1 - [ADM2_MOUSE]	1.68376	7.33	1	1	1	1	470245				150	16.1776	11.8979
Q9DCT1	1,5-anhydro-D-fructose reductase OS=Mus musculus GN=Akr1e2 PE=1 SV=1 - [AKCL2_MOUSE]	9.23557	2.66	2	1	1	4	1.3203e+07				301	34.4388	7.32764
P07724	Serum albumin OS=Mus musculus GN=Alb PE=1 SV=3 - [ALBU_MOUSE]	335.036	5.92	1	3	3	132	1.03221e+10				608	68.6477	6.07471
P05064	Fructose-bisphosphate aldolase A OS=Mus musculus GN=Aldoa PE=1 SV=2 - [ALDOA_MOUSE]	1.70596	5.77	1	2	2	2	1.14983e+07				364	39.3313	8.08936
Q91Y97	Fructose-bisphosphate aldolase B OS=Mus musculus GN=Aldob PE=1 SV=3 - [ALDOB_MOUSE]	2.85391	4.67	1	1	1	1	7.78949e+06				364	39.4821	8.26514
P45376	Aldose reductase OS=Mus musculus GN=Akr1b1 PE=1 SV=3 - [ALDR_MOUSE]	2.29493	8.54	1	2	2	2	1.74063e+07				316	35.7095	7.18115
Q9Z1P8	Angiopoietin-related protein 4 OS=Mus musculus GN=Angptl4 PE=2 SV=1 - [ANGL4_MOUSE]	9.77748	10	1	3	3	3	3.65779e+07				410	45.5098	8.1333
P32261	Antithrombin-III OS=Mus musculus GN=Serpinc1 PE=1 SV=1 - [ANT3_MOUSE]	16.013	6.45	1	3	3	6	4.02155e+07				465	51.9706	6.45557
P10107	Annexin A1 OS=Mus musculus GN=Anxa1 PE=1 SV=2 - [ANXA1_MOUSE]	17.3436	11.27	1	3	3	5	4.69709e+06				346	38.71	7.37158
B2RUJ5	Amyloid-beta A4 precursor protein-binding family A member 1 OS=Mus musculus GN=Apba1 PE=1 SV=2 - [APBA1_MOUSE]	0	0.83	1	1	1	1					842	92.8514	4.88135
P98084	Amyloid-beta A4 precursor protein-binding family A member 2 OS=Mus musculus GN=Apba2 PE=1 SV=2 - [APBA2_MOUSE]	1.84808	1.73	1	1	1	1	1.14819e+07				750	82.7061	4.88135
Q7SIG6	Arf-GAP with SH3 domain, ANK repeat and PH domain-containing protein 2 OS=Mus musculus GN=Asap2 PE=1 SV=3 - [ASAP2_MOUSE]	10.5245	0.84	1	1	1	5	1.93674e+07				958	106.738	6.65381
P21237	Brain-derived neurotrophic factor OS=Mus musculus GN=Bdnf PE=1 SV=1 - [BDNF_MOUSE]	3.96045	8.03	1	2	2	2	6.93215e+06				249	28.1051	8.66064
Q8C6D4	BEN domain-containing protein 5 OS=Mus musculus GN=Bend5 PE=2 SV=1 - [BEND5_MOUSE]	2.18771	3.33	1	1	1	1	3.05669e+07				421	48.1967	6.07471
Q9ER10	Brain-specific serine protease 4 OS=Mus musculus GN=Prss22 PE=2 SV=1 - [BSSP4_MOUSE]	5.67762	11.44	1	3	3	3	1.52077e+07				306	33.2409	6.96143
Q9WTR5	Cadherin-13 OS=Mus musculus GN=Cdh13 PE=1 SV=2 - [CAD13_MOUSE]	11.1433	3.08	1	2	2	4	2.18749e+07				714	78.137	5.12256
P97326	Cadherin-6 OS=Mus musculus GN=Cdh6 PE=1 SV=2 - [CADH6_MOUSE]	1.84601	1.65	1	1	1	2	2.3729e+06				790	88.3	4.99561
P70269	Cathepsin E OS=Mus musculus GN=Ctse PE=1 SV=2 - [CATE_MOUSE]	10.4773	2.52	1	1	1	4	84692625				397	42.9102	4.64014
Q9CR92	Coiled-coil domain-containing protein 96 OS=Mus musculus GN=Ccdc96 PE=2 SV=1 - [CCD96_MOUSE]	0	1.88	1	1	1	1					584	67.2149	5.03369
P01027	Complement C3 OS=Mus musculus GN=C3 PE=1 SV=3 - [CO3_MOUSE]	7.63523	2.16	1	3	3	3	3.25833e+07				1663	186.366	6.72705
P01029	Complement C4-B OS=Mus musculus GN=C4b PE=1 SV=3 - [CO4B_MOUSE]	2.62625	0.58	1	1	1	1	3.09887e+06				1738	192.794	7.53271
O88207	Collagen alpha-1(V) chain OS=Mus musculus GN=Col5a1 PE=1 SV=2 - [CO5A1_MOUSE]	2.11266	0.49	1	1	1	1	12465889				1838	183.564	4.98291
Q04857	Collagen alpha-1(VI) chain OS=Mus musculus GN=Col6a1 PE=1 SV=1 - [CO6A1_MOUSE]	4.96225	2.24	1	2	2	2	1.64694e+07				1025	108.422	5.36377
Q9JLL0	Cysteine-rich motor neuron 1 protein OS=Mus musculus GN=Crim1 PE=2 SV=2 - [CRIM1_MOUSE]	1.64852	1.06	1	1	1	1	713433				1037	113.987	5.33838
Q9JM58	Cytokine receptor-like factor 1 OS=Mus musculus GN=Crlf1 PE=1 SV=1 - [CRLF1_MOUSE]	2.72415	4	1	1	1	1	9.70245e+06				425	46.6326	8.93896
Q8CFG8	Complement C1s-B subcomponent OS=Mus musculus GN=C1sb PE=2 SV=1 - [CS1B_MOUSE]	0	1.16	1	1	1	1	1.67373e+06				688	76.6507	4.91943
Q9R0P5	Destrin OS=Mus musculus GN=Dstn PE=1 SV=3 - [DEST_MOUSE]	0	6.67	1	1	1	2	2.21351e+07				165	18.5095	7.97217
Q8R1A4	Dedicator of cytokinesis protein 7 OS=Mus musculus GN=Dock7 PE=1 SV=3 - [DOCK7_MOUSE]	0	0.75	1	1	1	1	3.31175e+07				2130	241.286	6.7124
P58252	Elongation factor 2 OS=Mus musculus GN=Eef2 PE=1 SV=2 - [EF2_MOUSE]	9.49269	4.43	1	3	3	4	7.82149e+06				858	95.2529	6.82959
Q60750	Ephrin type-A receptor 1 OS=Mus musculus GN=Epha1 PE=1 SV=2 - [EPHA1_MOUSE]	2.11946	1.02	1	1	1	1	4.95126e+07				977	108.508	6.32861
Q99L47	Hsc70-interacting protein OS=Mus musculus GN=St13 PE=1 SV=1 - [F10A1_MOUSE]	2.11439	3.5	1	1	1	1	7780221				371	41.6295	5.26221
Q08879	Fibulin-1 OS=Mus musculus GN=Fbln1 PE=1 SV=2 - [FBLN1_MOUSE]	50.578	17.45	1	8	8	14	3.18355e+07				705	77.9806	5.16064
Q8BPB5	EGF-containing fibulin-like extracellular matrix protein 1 OS=Mus musculus GN=Efemp1 PE=1 SV=1 - [FBLN3_MOUSE]	15.7211	4.87	1	2	2	6	1.38989e+07				493	54.9163	5.13525
P29699	Alpha-2-HS-glycoprotein OS=Mus musculus GN=Ahsg PE=1 SV=1 - [FETUA_MOUSE]	165.718	2.03	1	1	1	77	2544854844				345	37.3017	6.50732
Q8BTM8	Filamin-A OS=Mus musculus GN=Flna PE=1 SV=5 - [FLNA_MOUSE]	6.71711	1.13	1	2	2	2	8.32816e+06				2647	281.046	6.03662
Q80X90	Filamin-B OS=Mus musculus GN=Flnb PE=1 SV=3 - [FLNB_MOUSE]	2.39134	0.5	1	1	1	1	615195				2602	277.651	5.70654
P09528	Ferritin heavy chain OS=Mus musculus GN=Fth1 PE=1 SV=2 - [FRIH_MOUSE]	1.64109	9.34	1	2	2	3	1.43492e+07				182	21.0533	5.88428
Q62356	Follistatin-related protein 1 OS=Mus musculus GN=Fstl1 PE=1 SV=2 - [FSTL1_MOUSE]	0	5.23	1	1	1	1	2.33342e+07				306	34.5316	5.84619
P13020	Gelsolin OS=Mus musculus GN=Gsn PE=1 SV=3 - [GELS_MOUSE]	52.7841	6.41	1	3	3	13	3.19197e+07				780	85.8881	6.17627
Q6S5C2	N-acetylglucosamine-1-phosphotransferase subunit gamma OS=Mus musculus GN=Gnptg PE=1 SV=1 - [GNPTG_MOUSE]	7.64502	4.56	1	1	1	2	1.95203e+07				307	34.1473	6.91748
Q9QZF2	Glypican-1 OS=Mus musculus GN=Gpc1 PE=1 SV=1 - [GPC1_MOUSE]	0	2.51	1	1	1	1	1.96214e+07				557	61.3207	7.04932
Q3UHK3	Protein GREB1 OS=Mus musculus GN=Greb1 PE=2 SV=2 - [GREB1_MOUSE]	1.60415	0.77	1	1	1	1	1.01748e+06				1954	216.789	6.91748
P10649	Glutathione S-transferase Mu 1 OS=Mus musculus GN=Gstm1 PE=1 SV=2 - [GSTM1_MOUSE]	2.90623	5.5	1	1	1	1	433370				218	25.9531	7.94287
P14430	H-2 class I histocompatibility antigen, Q8 alpha chain OS=Mus musculus GN=H2-Q8 PE=3 SV=1 - [HA18_MOUSE]	23.4067	12.58	9	1	4	12	1.89427e+07				326	37.3868	5.93506
P01942	Hemoglobin subunit alpha OS=Mus musculus GN=Hba PE=1 SV=2 - [HBA_MOUSE]	32.2165	16.9	1	1	2	10	5.51878e+08				142	15.0758	8.22119
P20243	Hemoglobin subunit alpha-1/2 OS=Mustela putorius furo PE=1 SV=1 - [HBA_MUSPF]	46.1822	17.73	3	1	2	15	5.06195e+08				141	15.1898	8.07471
P02088	Hemoglobin subunit beta-1 OS=Mus musculus GN=Hbb-b1 PE=1 SV=2 - [HBB1_MOUSE]	9.55052	12.93	5	2	2	4	7.35502e+08				147	15.8301	7.6499
P49182	Heparin cofactor 2 OS=Mus musculus GN=Serpind1 PE=1 SV=1 - [HEP2_MOUSE]	3.07747	3.14	1	1	1	1	2.87908e+06				478	54.462	7.34229
Q9R098	Hepatocyte growth factor activator OS=Mus musculus GN=Hgfac PE=1 SV=1 - [HGFA_MOUSE]	5.411	4.9	1	3	3	4	1.79891e+07				653	70.5219	7.03467
O35310	Heparan sulfate glucosamine 3-O-sulfotransferase 1 OS=Mus musculus GN=Hs3st1 PE=1 SV=1 - [HS3S1_MOUSE]	8.15665	6.43	1	2	2	3	5361478				311	35.8768	8.82178
Q8BM72	Heat shock 70 kDa protein 13 OS=Mus musculus GN=Hspa13 PE=1 SV=1 - [HSP13_MOUSE]	0	2.76	1	1	1	1	2.00456e+07				471	51.677	5.63037
P47877	Insulin-like growth factor-binding protein 2 OS=Mus musculus GN=Igfbp2 PE=2 SV=2 - [IBP2_MOUSE]	4.17509	4.26	1	1	1	1	4.55894e+06				305	32.8252	7.63525
Q91YJ5	Translation initiation factor IF-2, mitochondrial OS=Mus musculus GN=Mtif2 PE=1 SV=2 - [IF2M_MOUSE]	2.05387	1.38	1	1	1	1	970339				727	81.2377	7.23975
Q61703	Inter-alpha-trypsin inhibitor heavy chain H2 OS=Mus musculus GN=Itih2 PE=1 SV=1 - [ITIH2_MOUSE]	68.5952	6.66	1	7	7	30	1.23533e+09				946	105.861	7.26904
P02535	Keratin, type I cytoskeletal 10 OS=Mus musculus GN=Krt10 PE=1 SV=3 - [K1C10_MOUSE]	37.8005	6.49	12	2	4	13	5.38851e+07				570	57.7351	5.10986
Q61781	Keratin, type I cytoskeletal 14 OS=Mus musculus GN=Krt14 PE=1 SV=2 - [K1C14_MOUSE]	21.4371	12.19	19	1	5	8	1.59648e+07				484	52.8339	5.17334
Q6IFX2	Keratin, type I cytoskeletal 42 OS=Mus musculus GN=Krt42 PE=1 SV=1 - [K1C42_MOUSE]	27.306	10.84	14	1	4	11	1.12454e+07				452	50.1019	5.16064
Q3TTY5	Keratin, type II cytoskeletal 2 epidermal OS=Mus musculus GN=Krt2 PE=1 SV=1 - [K22E_MOUSE]	3.56768	1.98	1	1	1	1	1.49043e+07				707	70.8798	8.06006
Q3UV17	Keratin, type II cytoskeletal 2 oral OS=Mus musculus GN=Krt76 PE=1 SV=1 - [K22O_MOUSE]	4.74688	1.52	1	1	1	2	38413212				594	62.806	8.42627
P50446	Keratin, type II cytoskeletal 6A OS=Mus musculus GN=Krt6a PE=1 SV=3 - [K2C6A_MOUSE]	13.9078	6.33	5	3	3	5	5.0948e+07				553	59.2986	7.94287
Q8VED5	Keratin, type II cytoskeletal 79 OS=Mus musculus GN=Krt79 PE=1 SV=2 - [K2C79_MOUSE]	2.53593	2.26	1	1	1	1	4.49412e+07				531	57.5168	7.69385
O08677	Kininogen-1 OS=Mus musculus GN=Kng1 PE=1 SV=1 - [KNG1_MOUSE]	2.41226	1.36	1	1	1	1	1.89086e+08				661	73.0564	6.53662
Q91YA2	Serine/threonine-protein kinase H1 OS=Mus musculus GN=Pskh1 PE=2 SV=3 - [KPSH1_MOUSE]	0	3.07	1	1	1	1					424	48.0651	9.83252
P02469	Laminin subunit beta-1 OS=Mus musculus GN=Lamb1 PE=1 SV=3 - [LAMB1_MOUSE]	14.7191	3.81	1	5	5	5	2.02871e+07				1786	196.961	4.94482
Q61087	Laminin subunit beta-3 OS=Mus musculus GN=Lamb3 PE=1 SV=2 - [LAMB3_MOUSE]	3.23317	1.03	1	1	1	1	1.20617e+07				1168	128.816	7.47412
Q61092	Laminin subunit gamma-2 OS=Mus musculus GN=Lamc2 PE=1 SV=2 - [LAMC2_MOUSE]	7.17946	3.02	1	2	2	3	7.01119e+06				1191	130.077	6.30322
P00342	L-lactate dehydrogenase C chain OS=Mus musculus GN=Ldhc PE=1 SV=2 - [LDHC_MOUSE]	2.55232	3.61	3	1	1	1	1.5289e+07				332	35.8891	8.20654
P16045	Galectin-1 OS=Mus musculus GN=Lgals1 PE=1 SV=3 - [LEG1_MOUSE]	4.71783	11.11	1	1	1	1	2.60021e+07				135	14.8562	5.49072
P16110	Galectin-3 OS=Mus musculus GN=Lgals3 PE=1 SV=3 - [LEG3_MOUSE]	0	5.3	1	1	1	2	2.37709e+07				264	27.4975	8.38232
Q9DBH5	Vesicular integral-membrane protein VIP36 OS=Mus musculus GN=Lman2 PE=1 SV=2 - [LMAN2_MOUSE]	2.48915	2.51	1	1	1	1	3.07325e+06				358	40.4042	6.94678
P48678	Prelamin-A/C OS=Mus musculus GN=Lmna PE=1 SV=2 - [LMNA_MOUSE]	3.34949	1.95	1	1	1	1	4.07805e+06				665	74.1927	6.97607
P51885	Lumican OS=Mus musculus GN=Lum PE=1 SV=2 - [LUM_MOUSE]	2.68032	2.96	1	1	1	1	2.21375e+07				338	38.2406	6.43018
Q9WVS7	Dual specificity mitogen-activated protein kinase kinase 5 OS=Mus musculus GN=Map2k5 PE=1 SV=1 - [MP2K5_MOUSE]	1.66979	1.56	1	1	1	1	4.14495e+07				448	50.0725	6.34131
P02798	Metallothionein-2 OS=Mus musculus GN=Mt2 PE=1 SV=2 - [MT2_MOUSE]	10.1394	19.67	1	1	1	5	1.49047e+07				61	6.11021	7.82568
P28665	Murinoglobulin-1 OS=Mus musculus GN=Mug1 PE=1 SV=3 - [MUG1_MOUSE]	9.44258	0.54	1	1	1	6	4.73873e+07				1476	165.193	6.41748
Q61477	Neuroblastoma suppressor of tumorigenicity 1 OS=Mus musculus GN=Nbl1 PE=1 SV=2 - [NBL1_MOUSE]	7.70057	6.18	1	1	1	6	6.3578e+06				178	19.0941	4.93213
P13595	Neural cell adhesion molecule 1 OS=Mus musculus GN=Ncam1 PE=1 SV=3 - [NCAM1_MOUSE]	7.93283	3.05	1	3	3	3	9.37425e+06				1115	119.353	4.83057
Q78ZA7	Nucleosome assembly protein 1-like 4 OS=Mus musculus GN=Nap1l4 PE=1 SV=1 - [NP1L4_MOUSE]	1.80302	1.87	1	1	1	1	820010				375	42.6529	4.66553
Q91V88	Nephronectin OS=Mus musculus GN=Npnt PE=1 SV=1 - [NPNT_MOUSE]	18.7942	14.44	1	6	6	6	5.84782e+07				561	61.4499	8.35303
P97298	Pigment epithelium-derived factor OS=Mus musculus GN=Serpinf1 PE=1 SV=2 - [PEDF_MOUSE]	3.57402	3.36	1	1	1	1	3.96878e+07				417	46.2052	6.97607
Q9DBJ1	Phosphoglycerate mutase 1 OS=Mus musculus GN=Pgam1 PE=1 SV=3 - [PGAM1_MOUSE]	2.96195	5.51	1	1	1	1	2.06283e+07				254	28.8139	7.18115
Q61282	Aggrecan core protein OS=Mus musculus GN=Acan PE=1 SV=2 - [PGCA_MOUSE]	7.54125	1.5	1	2	2	2	9.34304e+06				2132	221.805	4.29736
Q8CHP6	Polyhomeotic-like protein 3 OS=Mus musculus GN=Phc3 PE=1 SV=2 - [PHC3_MOUSE]	0	1.02	1	1	1	2					981	105.287	6.59521
P20918	Plasminogen OS=Mus musculus GN=Plg PE=1 SV=3 - [PLMN_MOUSE]	16.0294	1.97	1	2	2	7	6.8383e+07				812	90.7489	6.59521
P24369	Peptidyl-prolyl cis-trans isomerase B OS=Mus musculus GN=Ppib PE=1 SV=2 - [PPIB_MOUSE]	6.16092	11.11	1	2	2	2	2.07905e+07				216	23.6986	9.5542
Q96EQ9	Histone-lysine N-methyltransferase PRDM9 OS=Mus musculus GN=Prdm9 PE=1 SV=2 - [PRDM9_MOUSE]	0	2.02	1	1	1	1					843	97.3029	8.82178
P35700	Peroxiredoxin-1 OS=Mus musculus GN=Prdx1 PE=1 SV=1 - [PRDX1_MOUSE]	8.06005	5.03	1	1	1	4	2.52187e+07				199	22.1624	8.11865
Q9D6X6	Serine protease 23 OS=Mus musculus GN=Prss23 PE=2 SV=2 - [PRS23_MOUSE]	2.87039	3.4	1	1	1	1	1.58231e+06				382	43.0439	9.49561
Q8BH97	Reticulocalbin-3 OS=Mus musculus GN=Rcn3 PE=1 SV=1 - [RCN3_MOUSE]	1.75342	3.66	1	1	1	1	1.6489e+06				328	37.9782	4.88135
P99027	60S acidic ribosomal protein P2 OS=Mus musculus GN=Rplp2 PE=1 SV=3 - [RLA2_MOUSE]	4.65823	28.7	1	1	1	1	2.15229e+07				115	11.6438	4.53857
Q91W10	Zinc transporter ZIP8 OS=Mus musculus GN=Slc39a8 PE=2 SV=1 - [S39A8_MOUSE]	6.02372	1.52	1	1	1	3					462	50.0496	5.85889
P50247	Adenosylhomocysteinase OS=Mus musculus GN=Ahcy PE=1 SV=3 - [SAHH_MOUSE]	6.2136	5.79	1	2	2	2	3.57374e+06				432	47.6573	6.53662
P20826	Kit ligand OS=Mus musculus GN=Kitlg PE=1 SV=1 - [SCF_MOUSE]	4.80251	5.86	1	1	1	2	1.72366e+07				273	30.6257	5.40186
P70275	Semaphorin-3E OS=Mus musculus GN=Sema3e PE=1 SV=3 - [SEM3E_MOUSE]	7.22731	3.87	1	2	2	2	1.82611e+07				775	89.4858	7.89893
O88452	Stanniocalcin-2 OS=Mus musculus GN=Stc2 PE=1 SV=1 - [STC2_MOUSE]	1.78613	3.38	1	1	1	2	1.39569e+06				296	32.5808	6.88818
Q922P8	Transmembrane protein 132A OS=Mus musculus GN=Tmem132a PE=1 SV=2 - [T132A_MOUSE]	0	0.98	1	1	1	1	326220				1018	110.171	5.63037
Q3UX10	Tubulin alpha chain-like 3 OS=Mus musculus GN=Tubal3 PE=2 SV=2 - [TBAL3_MOUSE]	2.15221	2.47	7	1	1	1	7.23092e+06				446	49.956	5.57959
Q08423	Trefoil factor 1 OS=Mus musculus GN=Tff1 PE=2 SV=1 - [TFF1_MOUSE]	32.1475	28.74	1	2	2	13	2.90142e+07				87	9.66343	4.65283
P04202	Transforming growth factor beta-1 OS=Mus musculus GN=Tgfb1 PE=1 SV=1 - [TGFB1_MOUSE]	4.09898	4.87	1	1	1	1	8.47932e+06				390	44.2817	8.6167
P26039	Talin-1 OS=Mus musculus GN=Tln1 PE=1 SV=2 - [TLN1_MOUSE]	2.36518	0.51	1	1	1	1	4.52858e+06				2541	269.653	6.17627
P25118	Tumor necrosis factor receptor superfamily member 1A OS=Mus musculus GN=Tnfrsf1a PE=1 SV=1 - [TNR1A_MOUSE]	2.86614	2.86	1	1	1	1	8.93253e+06				454	50.0967	7.35693
P08071	Lactotransferrin OS=Mus musculus GN=Ltf PE=1 SV=4 - [TRFL_MOUSE]	4.02409	2.26	1	1	2	5	4.46759e+06				707	77.788	8.52881
Q8K0T7	Protein unc-13 homolog C OS=Mus musculus GN=Unc13c PE=1 SV=3 - [UN13C_MOUSE]	1.66024	0.41	1	1	1	1	13408003				2210	249.687	6.07471
P06869	Urokinase-type plasminogen activator OS=Mus musculus GN=Plau PE=1 SV=1 - [UROK_MOUSE]	3.80425	6.24	1	2	2	2	1.65015e+07				433	48.2364	8.1626
Q64727	Vinculin OS=Mus musculus GN=Vcl PE=1 SV=4 - [VINC_MOUSE]	2.81725	0.94	1	1	1	1	7.22583e+06				1066	116.644	5.99854
Q9Z0K8	Pantetheinase OS=Mus musculus GN=Vnn1 PE=1 SV=3 - [VNN1_MOUSE]	30.1198	2.54	1	1	1	10	9.95591e+06				512	57.0543	5.93506
Q9DAU7	WAP four-disulfide core domain protein 2 OS=Mus musculus GN=Wfdc2 PE=1 SV=1 - [WFDC2_MOUSE]	5.23972	15.52	1	1	1	1	10623389				174	18.0195	5.33838
Q80YP6	Zinc finger protein interacting with ribonucleoprotein K OS=Mus musculus GN=Zik1 PE=1 SV=1 - [ZIK1_MOUSE]	0	2.16	1	1	1	1	1.68704e+07				463	52.6936	8.67529
Q9R0G6	Cartilage oligomeric matrix protein OS=Mus musculus GN=Comp PE=1 SV=2 - [COMP_MOUSE]	9.56129	6.49	2	4	4	5	1.89606e+07				755	82.2895	4.64014
E9Q414	Apolipoprotein B-100 OS=Mus musculus GN=Apob PE=1 SV=1 - [APOB_MOUSE]	2.1214	0.22	1	1	1	1	1.4781e+07				4505	509.113	6.81494
A6X935	Inter alpha-trypsin inhibitor, heavy chain 4 OS=Mus musculus GN=Itih4 PE=1 SV=2 - [ITIH4_MOUSE]	4.91653	1.06	1	1	1	2	36455096				942	104.594	6.40479
P35951	Low-density lipoprotein receptor OS=Mus musculus GN=Ldlr PE=1 SV=2 - [LDLR_MOUSE]	27.4145	10.44	1	6	6	8	2.93623e+07				862	94.8853	5.021
E9PVD3	Protocadherin-16 OS=Mus musculus GN=Dchs1 PE=1 SV=1 - [PCD16_MOUSE]	1.83632	0.24	1	1	1	1	1.28708e+06				3291	346.173	4.99561
M3XYN3	Apolipoprotein A-I OS=Mustela putorius furo GN=APOA1 PE=3 SV=2 - [APOA1_MUSPF]	41.4718	14.66	1	4	4	14	7.78137e+07				266	30.1609	5.92236
Q8BGT1	Leucine-rich repeat transmembrane protein FLRT3 OS=Mus musculus GN=Flrt3 PE=1 SV=1 - [FLRT3_MOUSE]	3.1632	2.47	1	1	1	1	1.29303e+07				649	72.8326	8.06006

## Sheet: A+B merge
Accession	Description	Score	Coverage	# Proteins	# Unique Peptides	# Peptides	# PSMs	Area	Heavy/Light	Heavy/Light Count	Heavy/Light Variability [%]	# AAs	MW [kDa]	calc. pI	Accession	Description	Score	Coverage	# Proteins	# Unique Peptides	# Peptides	# PSMs	Area	Light/Heavy	Light/Heavy Count	Light/Heavy Variability [%]	# AAs	MW [kDa]	calc. pI
Q61477	Neuroblastoma suppressor of tumorigenicity 1 OS=Mus musculus GN=Nbl1 PE=1 SV=2 - [NBL1_MOUSE]	2.66739	6.18	1	1	1	1	3.11315e+06	39.5164	1		178	19.0941	4.93213
O88452	Stanniocalcin-2 OS=Mus musculus GN=Stc2 PE=1 SV=1 - [STC2_MOUSE]	2.17012	3.38	1	1	1	1	1.71975e+06	20.5587	1		296	32.5808	6.88818
Q91V88	Nephronectin OS=Mus musculus GN=Npnt PE=1 SV=1 - [NPNT_MOUSE]	19.89	15.33	1	6	6	7	3.79068e+07	16.8881	3	20.7084	561	61.4499	8.35303
Q9QYI6	DnaJ homolog subfamily B member 9 OS=Mus musculus GN=Dnajb9 PE=1 SV=2 - [DNJB9_MOUSE]	21.0112	16.22	1	3	3	7	1.39553e+07	10.5416	3	41.1709	222	25.6002	8.27979	Q9QYI6	DnaJ homolog subfamily B member 9 OS=Mus musculus GN=Dnajb9 PE=1 SV=2 - [DNJB9_MOUSE]	18.5585	20.72	1	4	4	7	2.0067e+07	3.61392	3	29.4187	222	25.6002	8.27979
P10852	4F2 cell-surface antigen heavy chain OS=Mus musculus GN=Slc3a2 PE=1 SV=1 - [4F2_MOUSE]	2.09511	1.9	1	1	1	1	2.12268e+07	10.2135	1		526	58.3003	5.90967	P10852	4F2 cell-surface antigen heavy chain OS=Mus musculus GN=Slc3a2 PE=1 SV=1 - [4F2_MOUSE]	14.7618	5.13	1	2	2	4	4.63551e+07	4.62808	1		526	58.3003	5.90967
P04186	Complement factor B OS=Mus musculus GN=Cfb PE=1 SV=2 - [CFAB_MOUSE]	21.6985	6.44	1	4	4	7	2.57724e+07	9.34287	1		761	84.9505	7.37158	P04186	Complement factor B OS=Mus musculus GN=Cfb PE=1 SV=2 - [CFAB_MOUSE]	18.8428	7.88	1	6	6	9	3.10154e+07	2.68574	2	8.14816	761	84.9505	7.37158
Q61468	Mesothelin OS=Mus musculus GN=Msln PE=1 SV=1 - [MSLN_MOUSE]	138.538	22.08	2	13	13	56	9.7063e+08	8.40457	28	33.9745	625	69.3792	7.59131	Q61468	Mesothelin OS=Mus musculus GN=Msln PE=1 SV=1 - [MSLN_MOUSE]	155.758	28.32	1	15	15	59	1.15318e+09	3.59308	30	32.3452	625	69.3792	7.59131
P09803	Cadherin-1 OS=Mus musculus GN=Cdh1 PE=1 SV=1 - [CADH1_MOUSE]	13.6834	3.85	1	4	4	6	5.12356e+07	8.29996	4	9.46729	884	98.195	4.83057	P09803	Cadherin-1 OS=Mus musculus GN=Cdh1 PE=1 SV=1 - [CADH1_MOUSE]	26.8224	5.09	1	5	5	13	1.08491e+08	2.86406	4	33.8654	884	98.195	4.83057
Q61398	Procollagen C-endopeptidase enhancer 1 OS=Mus musculus GN=Pcolce PE=1 SV=2 - [PCOC1_MOUSE]	15.5801	15.81	1	5	5	7	5.55868e+07	7.99535	3	0.727072	468	50.1361	8.41162	Q61398	Procollagen C-endopeptidase enhancer 1 OS=Mus musculus GN=Pcolce PE=1 SV=2 - [PCOC1_MOUSE]	37.2739	15.81	1	5	5	14	1.13841e+08	7.8322	3	59.2014	468	50.1361	8.41162
P70275	Semaphorin-3E OS=Mus musculus GN=Sema3e PE=1 SV=3 - [SEM3E_MOUSE]	6.3178	3.87	1	2	2	3	1.24477e+07	7.87555	1		775	89.4858	7.89893
P10107	Annexin A1 OS=Mus musculus GN=Anxa1 PE=1 SV=2 - [ANXA1_MOUSE]	4.91583	4.62	1	1	1	1	2.05445e+06	6.29289	1		346	38.71	7.37158
Q8BPB5	EGF-containing fibulin-like extracellular matrix protein 1 OS=Mus musculus GN=Efemp1 PE=1 SV=1 - [FBLN3_MOUSE]	11.5798	9.33	1	4	4	6	8.07638e+06	5.9572	3	56.065	493	54.9163	5.13525
Q62181	Semaphorin-3C OS=Mus musculus GN=Sema3c PE=1 SV=2 - [SEM3C_MOUSE]	45.5791	17.44	1	10	10	17	7.35698e+07	5.71233	8	21.2606	751	85.2347	8.646	Q62181	Semaphorin-3C OS=Mus musculus GN=Sema3c PE=1 SV=2 - [SEM3C_MOUSE]	122.797	26.5	1	15	15	41	1.81888e+08	2.71951	5	6.6886	751	85.2347	8.646
P04095	Prolactin-2C2 OS=Mus musculus GN=Prl2c2 PE=1 SV=1 - [PR2C2_MOUSE]	75.2662	19.2	2	4	4	24	7.7374e+07	4.94867	7	22.3164	224	25.3507	5.89697	P04095	Prolactin-2C2 OS=Mus musculus GN=Prl2c2 PE=1 SV=1 - [PR2C2_MOUSE]	122.52	31.7	2	7	7	40	1.14229e+08	1.95262	8	23.2808	224	25.3507	5.89697
P01139	Beta-nerve growth factor OS=Mus musculus GN=Ngf PE=1 SV=2 - [NGF_MOUSE]	10.4574	5.81	1	1	1	3	1.45272e+07	4.38773	1		241	27.0597	9.46631	P01139	Beta-nerve growth factor OS=Mus musculus GN=Ngf PE=1 SV=2 - [NGF_MOUSE]	11.5018	10.37	1	2	2	4	6.98656e+06	1.62864	2	36.5355	241	27.0597	9.46631
Q61508	Extracellular matrix protein 1 OS=Mus musculus GN=Ecm1 PE=1 SV=2 - [ECM1_MOUSE]	37.9309	18.07	1	8	8	16	6.94235e+07	4.10257	8	33.1327	559	62.7919	6.80029	Q61508	Extracellular matrix protein 1 OS=Mus musculus GN=Ecm1 PE=1 SV=2 - [ECM1_MOUSE]	88.2522	39.89	1	16	16	34	1.15235e+08	2.91809	12	45.5183	559	62.7919	6.80029
P08003	Protein disulfide-isomerase A4 OS=Mus musculus GN=Pdia4 PE=1 SV=3 - [PDIA4_MOUSE]	2.2446	1.72	1	1	1	1	6.78221e+06	3.64997	1		638	71.9375	5.31299	P08003	Protein disulfide-isomerase A4 OS=Mus musculus GN=Pdia4 PE=1 SV=3 - [PDIA4_MOUSE]	2.69819	1.72	1	1	1	1	8.29352e+06	0.932973	1		638	71.9375	5.31299
Q9CYN9	Renin receptor OS=Mus musculus GN=Atp6ap2 PE=1 SV=2 - [RENR_MOUSE]	2.45097	2.29	1	1	1	1	5.1817e+06	3.51636	1		350	39.0674	5.5415	Q9CYN9	Renin receptor OS=Mus musculus GN=Atp6ap2 PE=1 SV=2 - [RENR_MOUSE]	11.9555	9.43	1	4	4	5	1.45541e+07	1.25964	2	19.2574	350	39.0674	5.5415
P97821	Dipeptidyl peptidase 1 OS=Mus musculus GN=Ctsc PE=1 SV=1 - [CATC_MOUSE]	5.54209	4.76	1	2	2	3	2.84633e+07	3.47998	2	7.47812	462	52.3426	6.88818	P97821	Dipeptidyl peptidase 1 OS=Mus musculus GN=Ctsc PE=1 SV=1 - [CATC_MOUSE]	16.3289	4.76	1	2	2	6	6.60724e+07	1.75951	1		462	52.3426	6.88818
Q9ER10	Brain-specific serine protease 4 OS=Mus musculus GN=Prss22 PE=2 SV=1 - [BSSP4_MOUSE]	2.81165	3.27	1	1	1	1	9.24509e+06	3.44055	1		306	33.2409	6.96143
P47878	Insulin-like growth factor-binding protein 3 OS=Mus musculus GN=Igfbp3 PE=2 SV=2 - [IBP3_MOUSE]	44.2574	16.44	1	4	4	16	7.62448e+07	3.22378	5	24.2631	292	31.6665	8.38232	P47878	Insulin-like growth factor-binding protein 3 OS=Mus musculus GN=Igfbp3 PE=2 SV=2 - [IBP3_MOUSE]	67.7491	27.05	1	6	6	25	1.78867e+08	2.15223	6	34.3128	292	31.6665	8.38232
P12032	Metalloproteinase inhibitor 1 OS=Mus musculus GN=Timp1 PE=1 SV=2 - [TIMP1_MOUSE]	10.5253	16.1	1	4	4	5	2.69417e+07	3.21944	1		205	22.6133	8.82178	P12032	Metalloproteinase inhibitor 1 OS=Mus musculus GN=Timp1 PE=1 SV=2 - [TIMP1_MOUSE]	16.4909	22.93	1	4	4	6	4.94217e+07	2.03176	3	8.82205	205	22.6133	8.82178
Q00731	Vascular endothelial growth factor A OS=Mus musculus GN=Vegfa PE=1 SV=2 - [VEGFA_MOUSE]	14.1167	17.29	1	3	3	5	1.14386e+07	3.04785	1		214	25.2665	9.0415	Q00731	Vascular endothelial growth factor A OS=Mus musculus GN=Vegfa PE=1 SV=2 - [VEGFA_MOUSE]	10.7635	17.29	1	3	3	5	1.01316e+07	1.30996	1		214	25.2665	9.0415
P33435	Collagenase 3 OS=Mus musculus GN=Mmp13 PE=1 SV=1 - [MMP13_MOUSE]	20.8067	14.62	1	6	6	9	3.26644e+07	2.95868	6	14.1764	472	54.1475	5.33838	P33435	Collagenase 3 OS=Mus musculus GN=Mmp13 PE=1 SV=1 - [MMP13_MOUSE]	44.3002	22.03	1	9	9	19	9.25414e+07	1.03039	12	15.121	472	54.1475	5.33838
P10923	Osteopontin OS=Mus musculus GN=Spp1 PE=1 SV=1 - [OSTP_MOUSE]	267.465	43.54	1	9	9	78	5.12432e+08	2.93068	23	45.8914	294	32.44	4.52588	P10923	Osteopontin OS=Mus musculus GN=Spp1 PE=1 SV=1 - [OSTP_MOUSE]	346.279	51.36	1	10	10	106	1.0845e+09	1.67685	29	121.777	294	32.44	4.52588
Q8BND5	Sulfhydryl oxidase 1 OS=Mus musculus GN=Qsox1 PE=1 SV=1 - [QSOX1_MOUSE]	52.6389	18.05	1	12	12	21	5.66391e+07	2.88403	8	26.1783	748	82.733	7.1665	Q8BND5	Sulfhydryl oxidase 1 OS=Mus musculus GN=Qsox1 PE=1 SV=1 - [QSOX1_MOUSE]	84.661	22.86	1	14	14	30	1.237e+08	1.9358	14	38.6507	748	82.733	7.1665
P10493	Nidogen-1 OS=Mus musculus GN=Nid1 PE=1 SV=2 - [NID1_MOUSE]	5.34702	1.93	1	2	2	2	7.31621e+06	2.81845	1		1245	136.45	5.43994	P10493	Nidogen-1 OS=Mus musculus GN=Nid1 PE=1 SV=2 - [NID1_MOUSE]	9.20893	1.93	1	2	2	3	1.03831e+07	2.45657	1		1245	136.45	5.43994
P14211	Calreticulin OS=Mus musculus GN=Calr PE=1 SV=1 - [CALR_MOUSE]	2.60727	2.88	1	1	1	1	1.07311e+07	2.77768	1		416	47.9649	4.48779
Q8CBR6	Tsukushin OS=Mus musculus GN=Tsku PE=2 SV=2 - [TSK_MOUSE]	2.21267	3.95	1	1	1	1	5.74729e+06	2.72616	1		354	38.338	6.60986	Q8CBR6	Tsukushin OS=Mus musculus GN=Tsku PE=2 SV=2 - [TSK_MOUSE]	2.20964	7.91	1	2	2	2	1.5608e+07	1.47045	2	36.4575	354	38.338	6.60986
P16858	Glyceraldehyde-3-phosphate dehydrogenase OS=Mus musculus GN=Gapdh PE=1 SV=2 - [G3P_MOUSE]	44.5975	18.02	3	4	4	14	5.56724e+07	2.65425	4	43.3444	333	35.7872	8.25049	P16858	Glyceraldehyde-3-phosphate dehydrogenase OS=Mus musculus GN=Gapdh PE=1 SV=2 - [G3P_MOUSE]	52.9542	24.02	3	6	6	17	1.12295e+08	5.85524	3	11.6467	333	35.7872	8.25049
P21956	Lactadherin OS=Mus musculus GN=Mfge8 PE=1 SV=3 - [MFGM_MOUSE]	70.1086	30.02	1	13	13	29	7.98253e+07	2.5054	13	14.8915	463	51.2077	6.52197	P21956	Lactadherin OS=Mus musculus GN=Mfge8 PE=1 SV=3 - [MFGM_MOUSE]	61.6723	31.32	1	12	12	21	8.15149e+07	1.09823	13	24.0867	463	51.2077	6.52197
Q62165	Dystroglycan OS=Mus musculus GN=Dag1 PE=1 SV=4 - [DAG1_MOUSE]	4.03554	3.36	1	2	2	2	4.91888e+07	2.33318	2	7.17174	893	96.8444	8.44092	Q62165	Dystroglycan OS=Mus musculus GN=Dag1 PE=1 SV=4 - [DAG1_MOUSE]	5.94482	3.36	1	2	2	3	4.09943e+07	1.8434	1		893	96.8444	8.44092
O35188	Fractalkine OS=Mus musculus GN=Cx3cl1 PE=1 SV=3 - [X3CL1_MOUSE]	6.92804	5.32	1	2	2	3	2.51159e+06	2.25801	1		395	42.0721	5.5415	O35188	Fractalkine OS=Mus musculus GN=Cx3cl1 PE=1 SV=3 - [X3CL1_MOUSE]	9.34595	7.34	1	3	3	4	1.48137e+07	0.979028	3	16.3784	395	42.0721	5.5415
O35887	Calumenin OS=Mus musculus GN=Calu PE=1 SV=1 - [CALU_MOUSE]	7.85722	8.89	1	2	2	4	2.27106e+07	2.14805	2	29.7369	315	37.0405	4.66553	O35887	Calumenin OS=Mus musculus GN=Calu PE=1 SV=1 - [CALU_MOUSE]	26.0142	18.73	1	7	7	10	3.25131e+07	1.52894	4	17.7997	315	37.0405	4.66553
P12850	Growth-regulated alpha protein OS=Mus musculus GN=Cxcl1 PE=1 SV=1 - [GROA_MOUSE]	2.08651	13.54	1	1	1	1	3.54151e+07	2.04791	1		96	10.2476	9.18799	P12850	Growth-regulated alpha protein OS=Mus musculus GN=Cxcl1 PE=1 SV=1 - [GROA_MOUSE]	20.7175	13.54	1	1	1	8	9.85648e+07	3.33927	1		96	10.2476	9.18799
O89051	Integral membrane protein 2B OS=Mus musculus GN=Itm2b PE=1 SV=1 - [ITM2B_MOUSE]	4.29141	6.77	1	2	2	2	2.58419e+07	2.02227	2	51.1592	266	30.2403	5.30029	O89051	Integral membrane protein 2B OS=Mus musculus GN=Itm2b PE=1 SV=1 - [ITM2B_MOUSE]	13.0558	15.41	1	3	3	5	4.59748e+07	0.91491	2	12.3481	266	30.2403	5.30029
P02468	Laminin subunit gamma-1 OS=Mus musculus GN=Lamc1 PE=1 SV=2 - [LAMC1_MOUSE]	7.86448	2.05	1	2	2	2	1.45601e+07	2.01856	2	47.5551	1607	177.185	5.21143	P02468	Laminin subunit gamma-1 OS=Mus musculus GN=Lamc1 PE=1 SV=2 - [LAMC1_MOUSE]	57.4201	9.02	1	10	10	19	3.73845e+07	1.64357	7	25.3954	1607	177.185	5.21143
P52480	Pyruvate kinase PKM OS=Mus musculus GN=Pkm PE=1 SV=4 - [KPYM_MOUSE]	17.5818	5.08	1	2	2	6	2.438e+07	1.958	4	49.0851	531	57.808	7.47412
P18760	Cofilin-1 OS=Mus musculus GN=Cfl1 PE=1 SV=3 - [COF1_MOUSE]	7.12591	15.06	2	2	2	3	30680401	1.84274	2	66.1681	166	18.5477	8.08936
P99027	60S acidic ribosomal protein P2 OS=Mus musculus GN=Rplp2 PE=1 SV=3 - [RLA2_MOUSE]	2.93799	10.43	1	1	1	1	7.45679e+06	1.83981	1		115	11.6438	4.53857
O88792	Junctional adhesion molecule A OS=Mus musculus GN=F11r PE=1 SV=2 - [JAM1_MOUSE]	5.72725	4	1	1	1	2	3.75527e+07	1.57418	1		300	32.4031	6.771	O88792	Junctional adhesion molecule A OS=Mus musculus GN=F11r PE=1 SV=2 - [JAM1_MOUSE]	18.0828	15.67	1	3	3	8	5.15119e+07	1.21488	3	28.0482	300	32.4031	6.771
Q61810	Latent-transforming growth factor beta-binding protein 3 OS=Mus musculus GN=Ltbp3 PE=1 SV=3 - [LTBP3_MOUSE]	6.44395	2.21	1	2	2	2	6.93148e+06	1.52637	1		1268	135.611	6.21436	Q61810	Latent-transforming growth factor beta-binding protein 3 OS=Mus musculus GN=Ltbp3 PE=1 SV=3 - [LTBP3_MOUSE]	10.9822	4.89	1	4	4	4	1.18295e+07	1.57608	1		1268	135.611	6.21436
P15116	Cadherin-2 OS=Mus musculus GN=Cdh2 PE=1 SV=2 - [CADH2_MOUSE]	19.9208	5.3	1	3	3	6	2.78535e+07	1.52219	2	21.661	906	99.7344	4.77979	P15116	Cadherin-2 OS=Mus musculus GN=Cdh2 PE=1 SV=2 - [CADH2_MOUSE]	19.7773	5.3	1	3	3	6	5.68158e+07	1.09716	5	4.52777	906	99.7344	4.77979
Q99KV1	DnaJ homolog subfamily B member 11 OS=Mus musculus GN=Dnajb11 PE=1 SV=1 - [DJB11_MOUSE]	5.60799	4.47	1	1	1	1	4.38462e+07	1.51488	1		358	40.5297	6.31592	Q99KV1	DnaJ homolog subfamily B member 11 OS=Mus musculus GN=Dnajb11 PE=1 SV=1 - [DJB11_MOUSE]	17.814	12.85	1	3	3	6	4.12364e+07	1.13814	3	88.6175	358	40.5297	6.31592
P18406	Protein CYR61 OS=Mus musculus GN=Cyr61 PE=1 SV=1 - [CYR61_MOUSE]	22.1361	15.3	1	5	5	8	3.86128e+07	1.51083	3	27.6659	379	41.681	8.11865
Q61207	Prosaposin OS=Mus musculus GN=Psap PE=1 SV=2 - [SAP_MOUSE]	148.649	31.96	1	16	16	63	2.41267e+08	1.5046	30	41.4169	557	61.3814	5.18604	Q61207	Prosaposin OS=Mus musculus GN=Psap PE=1 SV=2 - [SAP_MOUSE]	230.688	36.98	1	19	19	104	5.10919e+08	0.786632	31	26.3559	557	61.3814	5.18604
P11214	Tissue-type plasminogen activator OS=Mus musculus GN=Plat PE=1 SV=3 - [TPA_MOUSE]	7.41548	4.11	1	2	2	3	9.87363e+06	1.50092	1		559	63.0553	8.14795	P11214	Tissue-type plasminogen activator OS=Mus musculus GN=Plat PE=1 SV=3 - [TPA_MOUSE]	23.3017	11.63	1	6	6	10	2.21989e+07	0.777533	4	22.0214	559	63.0553	8.14795
P20029	78 kDa glucose-regulated protein OS=Mus musculus GN=Hspa5 PE=1 SV=3 - [GRP78_MOUSE]	121.386	35.73	1	19	20	51	1.11261e+08	1.45068	24	19.8991	655	72.3775	5.16064	P20029	78 kDa glucose-regulated protein OS=Mus musculus GN=Hspa5 PE=1 SV=3 - [GRP78_MOUSE]	265.367	39.08	1	21	23	90	2.41416e+08	0.898241	35	30.8661	655	72.3775	5.16064
O35657	Sialidase-1 OS=Mus musculus GN=Neu1 PE=1 SV=1 - [NEUR1_MOUSE]	3.95949	4.65	1	2	2	2	1.26273e+07	1.40357	1		409	44.5633	6.02393
Q61112	45 kDa calcium-binding protein OS=Mus musculus GN=Sdf4 PE=1 SV=1 - [CAB45_MOUSE]	6.79486	5.26	1	2	2	3	1.50006e+07	1.38657	1		361	42.0374	4.95752	Q61112	45 kDa calcium-binding protein OS=Mus musculus GN=Sdf4 PE=1 SV=1 - [CAB45_MOUSE]	18.9296	13.3	1	4	4	6	3.31869e+07	0.644749	4	14.2834	361	42.0374	4.95752
Q02819	Nucleobindin-1 OS=Mus musculus GN=Nucb1 PE=1 SV=2 - [NUCB1_MOUSE]	229.593	54.9	1	23	23	86	1.99203e+08	1.33109	36	16.3948	459	53.3759	5.07178	Q02819	Nucleobindin-1 OS=Mus musculus GN=Nucb1 PE=1 SV=2 - [NUCB1_MOUSE]	260.556	52.29	1	23	23	102	2.48018e+08	0.694814	47	20.2817	459	53.3759	5.07178
O88968	Transcobalamin-2 OS=Mus musculus GN=Tcn2 PE=1 SV=1 - [TCO2_MOUSE]	14.601	14.42	1	4	4	5	2.56517e+07	1.315	3	26.9759	430	47.5555	6.32861	O88968	Transcobalamin-2 OS=Mus musculus GN=Tcn2 PE=1 SV=1 - [TCO2_MOUSE]	47.058	24.42	1	8	8	17	8.40756e+07	1.25783	5	5.18328	430	47.5555	6.32861
Q60864	Stress-induced-phosphoprotein 1 OS=Mus musculus GN=Stip1 PE=1 SV=1 - [STIP1_MOUSE]	2.35832	1.84	1	1	1	1	1.63487e+06	1.29565	1		543	62.5424	6.80029
P10605	Cathepsin B OS=Mus musculus GN=Ctsb PE=1 SV=2 - [CATB_MOUSE]	213.646	44.25	1	16	16	76	3.35352e+08	1.28455	35	28.9763	339	37.2557	5.90967	P10605	Cathepsin B OS=Mus musculus GN=Ctsb PE=1 SV=2 - [CATB_MOUSE]	239.07	42.77	1	15	15	82	4.99451e+08	0.645496	41	28.4869	339	37.2557	5.90967
Q61001	Laminin subunit alpha-5 OS=Mus musculus GN=Lama5 PE=1 SV=4 - [LAMA5_MOUSE]	26.9194	1.86	1	5	5	8	6.59371e+06	1.27784	3	16.4391	3718	403.792	6.72705	Q61001	Laminin subunit alpha-5 OS=Mus musculus GN=Lama5 PE=1 SV=4 - [LAMA5_MOUSE]	35.701	2.9	1	7	7	11	1.97288e+07	1	4	75.3422	3718	403.792	6.72705
P17742	Peptidyl-prolyl cis-trans isomerase A OS=Mus musculus GN=Ppia PE=1 SV=2 - [PPIA_MOUSE]	11.7429	15.85	1	2	2	4	1.52464e+07	1.21113	1		164	17.9599	7.89893
Q920A5	Retinoid-inducible serine carboxypeptidase OS=Mus musculus GN=Scpep1 PE=1 SV=2 - [RISC_MOUSE]	18.4591	7.08	1	3	3	7	2.42405e+07	1.20501	4	5.40296	452	50.9318	5.65576	Q920A5	Retinoid-inducible serine carboxypeptidase OS=Mus musculus GN=Scpep1 PE=1 SV=2 - [RISC_MOUSE]	8.44914	4.87	1	2	2	6	5.16498e+07	0.683167	3	2.17195	452	50.9318	5.65576
P08113	Endoplasmin OS=Mus musculus GN=Hsp90b1 PE=1 SV=2 - [ENPL_MOUSE]	13.4431	4.36	1	2	3	5	9.30048e+06	1.20071	2	11.7209	802	92.4183	4.81787	P08113	Endoplasmin OS=Mus musculus GN=Hsp90b1 PE=1 SV=2 - [ENPL_MOUSE]	11.2575	4.49	1	2	3	4	2.01577e+07	0.751686	1		802	92.4183	4.81787
O35988	Syndecan-4 OS=Mus musculus GN=Sdc4 PE=1 SV=1 - [SDC4_MOUSE]	7.83445	7.07	1	1	1	3	74348192	1.19403	2	13.4717	198	21.469	4.41162	O35988	Syndecan-4 OS=Mus musculus GN=Sdc4 PE=1 SV=1 - [SDC4_MOUSE]	25.9665	18.69	1	3	3	10	9.57263e+07	0.945017	5	16.0906	198	21.469	4.41162
Q9JKR6	Hypoxia up-regulated protein 1 OS=Mus musculus GN=Hyou1 PE=1 SV=1 - [HYOU1_MOUSE]	2.34861	1.3	1	1	1	1	2.59369e+06	1.10343	1		999	111.112	5.18604
Q9WVJ9	EGF-containing fibulin-like extracellular matrix protein 2 OS=Mus musculus GN=Efemp2 PE=1 SV=1 - [FBLN4_MOUSE]	19.4975	7.9	1	3	3	7	5.98514e+06	1.0795	2	8.09564	443	49.3923	4.89404	Q9WVJ9	EGF-containing fibulin-like extracellular matrix protein 2 OS=Mus musculus GN=Efemp2 PE=1 SV=1 - [FBLN4_MOUSE]	13.2757	8.13	1	3	3	5	8.38282e+06	1.24666	2	136.568	443	49.3923	4.89404
Q8CG19	Latent-transforming growth factor beta-binding protein 1 OS=Mus musculus GN=Ltbp1 PE=1 SV=2 - [LTBP1_MOUSE]	72.9662	7.54	1	9	9	23	3.7549e+07	1.04089	11	52.2068	1712	186.593	6.02393	Q8CG19	Latent-transforming growth factor beta-binding protein 1 OS=Mus musculus GN=Ltbp1 PE=1 SV=2 - [LTBP1_MOUSE]	102.509	9.99	1	14	14	35	8.58823e+07	0.983411	14	37.8788	1712	186.593	6.02393
P06797	Cathepsin L1 OS=Mus musculus GN=Ctsl PE=1 SV=2 - [CATL1_MOUSE]	151.201	30.54	1	10	10	47	2.06161e+08	1.02988	27	16.1561	334	37.523	6.82959	P06797	Cathepsin L1 OS=Mus musculus GN=Ctsl PE=1 SV=2 - [CATL1_MOUSE]	186.024	30.24	1	9	9	53	3.52962e+08	0.585818	20	18.8224	334	37.523	6.82959
P11276	Fibronectin OS=Mus musculus GN=Fn1 PE=1 SV=4 - [FINC_MOUSE]	982.4	34.92	1	62	62	322	2.99e+08	1.0113	127	45.1177	2477	272.368	5.59229	P11276	Fibronectin OS=Mus musculus GN=Fn1 PE=1 SV=4 - [FINC_MOUSE]	1114.58	38.35	1	67	67	356	4.45464e+08	0.715297	164	40.5415	2477	272.368	5.59229
Q9WTR5	Cadherin-13 OS=Mus musculus GN=Cdh13 PE=1 SV=2 - [CAD13_MOUSE]	2.49721	1.54	1	1	1	1	6.76256e+06	1.00577	1		714	78.137	5.12256
P21460	Cystatin-C OS=Mus musculus GN=Cst3 PE=1 SV=2 - [CYTC_MOUSE]	86.4265	48.57	1	6	6	33	1.83631e+08	1	8	56.4085	140	15.5208	8.99756	P21460	Cystatin-C OS=Mus musculus GN=Cst3 PE=1 SV=2 - [CYTC_MOUSE]	81.1033	48.57	1	6	6	28	3.1072e+08	0.752988	11	18.1232	140	15.5208	8.99756
P31955	Amphiregulin OS=Mus musculus GN=Areg PE=2 SV=1 - [AREG_MOUSE]	8.46659	4.44	1	1	1	3	1.86954e+07	0.994302	2	1.1743	248	27.5321	7.98682
Q00724	Retinol-binding protein 4 OS=Mus musculus GN=Rbp4 PE=1 SV=2 - [RET4_MOUSE]	2.09873	4.98	1	1	1	1	4.74284e+06	0.949335	1		201	23.1913	5.98584	Q00724	Retinol-binding protein 4 OS=Mus musculus GN=Rbp4 PE=1 SV=2 - [RET4_MOUSE]	4.20644	9.95	1	2	2	2	7.7204e+06	0.553938	2	25.2668	201	23.1913	5.98584
P02463	Collagen alpha-1(IV) chain OS=Mus musculus GN=Col4a1 PE=1 SV=4 - [CO4A1_MOUSE]	3.75555	0.84	1	1	1	1	6.71051e+06	0.92159	1		1669	160.579	8.23584
Q00493	Carboxypeptidase E OS=Mus musculus GN=Cpe PE=1 SV=2 - [CBPE_MOUSE]	108.286	25.63	1	8	8	36	2.23704e+08	0.901293	18	18.2401	476	53.2223	5.18604	Q00493	Carboxypeptidase E OS=Mus musculus GN=Cpe PE=1 SV=2 - [CBPE_MOUSE]	184.105	33.19	1	11	11	70	3.94192e+08	0.672814	24	24.8646	476	53.2223	5.18604
Q05793	Basement membrane-specific heparan sulfate proteoglycan core protein OS=Mus musculus GN=Hspg2 PE=1 SV=1 - [PGBM_MOUSE]	73.7205	4.15	1	12	12	25	3.51575e+07	0.893621	10	34.2013	3707	398.039	6.31592	Q05793	Basement membrane-specific heparan sulfate proteoglycan core protein OS=Mus musculus GN=Hspg2 PE=1 SV=1 - [PGBM_MOUSE]	101.791	8.74	1	24	24	35	4.94928e+07	0.729177	15	43.0686	3707	398.039	6.31592
Q9EPL2	Calsyntenin-1 OS=Mus musculus GN=Clstn1 PE=1 SV=1 - [CSTN1_MOUSE]	58.5901	9.09	1	7	7	20	3.06685e+07	0.888697	9	14.486	979	108.831	4.91943
Q07797	Galectin-3-binding protein OS=Mus musculus GN=Lgals3bp PE=1 SV=1 - [LG3BP_MOUSE]	205.195	35.53	1	15	15	71	3.49142e+08	0.883998	31	32.7776	577	64.4496	5.13525
Q924C6	Lysyl oxidase homolog 4 OS=Mus musculus GN=Loxl4 PE=2 SV=2 - [LOXL4_MOUSE]	2.31747	3.04	1	2	2	2	1.08397e+06	0.832045	2	6.08348	757	84.7243	7.98682
P28798	Granulins OS=Mus musculus GN=Grn PE=1 SV=2 - [GRN_MOUSE]	75.213	19.19	1	8	8	29	6.699e+07	0.82525	10	14.8954	589	63.4131	6.80029	P28798	Granulins OS=Mus musculus GN=Grn PE=1 SV=2 - [GRN_MOUSE]	65.1192	15.28	1	8	8	25	1.35501e+08	0.791972	12	26.7557	589	63.4131	6.80029
P11499	Heat shock protein HSP 90-beta OS=Mus musculus GN=Hsp90ab1 PE=1 SV=3 - [HS90B_MOUSE]	43.0852	13.95	2	4	8	16	4.65777e+07	0.809488	4	37.299	724	83.2291	5.03369
P25785	Metalloproteinase inhibitor 2 OS=Mus musculus GN=Timp2 PE=1 SV=2 - [TIMP2_MOUSE]	69.3085	25	1	7	7	30	2.53535e+08	0.792105	12	14.8928	220	24.3121	7.48877	P25785	Metalloproteinase inhibitor 2 OS=Mus musculus GN=Timp2 PE=1 SV=2 - [TIMP2_MOUSE]	97.6036	36.36	1	8	8	40	3.27257e+08	0.572027	15	38.4117	220	24.3121	7.48877
Q6S5C2	N-acetylglucosamine-1-phosphotransferase subunit gamma OS=Mus musculus GN=Gnptg PE=1 SV=1 - [GNPTG_MOUSE]	10.924	4.56	1	1	1	3	6.84118e+06	0.762688	1		307	34.1473	6.91748
P07901	Heat shock protein HSP 90-alpha OS=Mus musculus GN=Hsp90aa1 PE=1 SV=4 - [HS90A_MOUSE]	37.4837	10.64	2	3	6	13	4.50968e+07	0.75883	3	39.0437	733	84.7348	5.0083
Q9CZT5	Vasorin OS=Mus musculus GN=Vasn PE=2 SV=2 - [VASN_MOUSE]	31.5285	5.94	1	3	3	10	1.64472e+07	0.75513	3	2.74424	673	72.2158	7.07861
P16675	Lysosomal protective protein OS=Mus musculus GN=Ctsa PE=1 SV=1 - [PPGB_MOUSE]	66.7522	28.48	1	10	10	21	5.71737e+07	0.754205	14	10.0737	474	53.8095	5.85889	P16675	Lysosomal protective protein OS=Mus musculus GN=Ctsa PE=1 SV=1 - [PPGB_MOUSE]	106.42	26.37	1	11	11	33	1.47978e+08	0.70003	17	20.6937	474	53.8095	5.85889
P63017	Heat shock cognate 71 kDa protein OS=Mus musculus GN=Hspa8 PE=1 SV=1 - [HSP7C_MOUSE]	58.1806	21.36	2	8	10	22	4.44558e+07	0.734605	5	42.3798	646	70.8272	5.51611
Q61581	Insulin-like growth factor-binding protein 7 OS=Mus musculus GN=Igfbp7 PE=1 SV=3 - [IBP7_MOUSE]	86.5478	27.4	1	5	5	26	3.76088e+07	0.728354	6	23.3821	281	28.9506	8.30908	Q61581	Insulin-like growth factor-binding protein 7 OS=Mus musculus GN=Igfbp7 PE=1 SV=3 - [IBP7_MOUSE]	53.3304	39.15	1	8	8	20	5.13879e+07	0.520829	8	10.3135	281	28.9506	8.30908
P47879	Insulin-like growth factor-binding protein 4 OS=Mus musculus GN=Igfbp4 PE=1 SV=2 - [IBP4_MOUSE]	64.7176	22.83	1	4	4	21	3.78173e+08	0.727176	6	16.7936	254	27.7884	7.1665	P47879	Insulin-like growth factor-binding protein 4 OS=Mus musculus GN=Igfbp4 PE=1 SV=2 - [IBP4_MOUSE]	89.5821	27.56	1	6	6	28	5.31566e+08	1.27545	14	25.4644	254	27.7884	7.1665
Q9WV54	Acid ceramidase OS=Mus musculus GN=Asah1 PE=1 SV=1 - [ASAH1_MOUSE]	3.37252	4.57	1	1	1	1	3.29344e+06	0.718946	1		394	44.6408	8.45557	Q9WV54	Acid ceramidase OS=Mus musculus GN=Asah1 PE=1 SV=1 - [ASAH1_MOUSE]	9.97315	9.64	1	4	4	6	2.8043e+07	0.505349	4	16.9351	394	44.6408	8.45557
Q06890	Clusterin OS=Mus musculus GN=Clu PE=1 SV=1 - [CLUS_MOUSE]	411.146	38.17	1	18	18	139	6.29093e+08	0.71857	56	35.5613	448	51.6226	5.66846
P18242	Cathepsin D OS=Mus musculus GN=Ctsd PE=1 SV=1 - [CATD_MOUSE]	68.7539	22.68	1	7	7	21	1.24424e+08	0.682258	12	24.6245	410	44.925	7.15186
Q99JR5	Tubulointerstitial nephritis antigen-like OS=Mus musculus GN=Tinagl1 PE=1 SV=1 - [TINAL_MOUSE]	56.1364	16.95	1	6	6	16	9.00024e+07	0.677005	8	18.019	466	52.6298	6.771	Q99JR5	Tubulointerstitial nephritis antigen-like OS=Mus musculus GN=Tinagl1 PE=1 SV=1 - [TINAL_MOUSE]	26.2773	9.01	1	5	5	10	3.23235e+07	0.661181	5	10.2358	466	52.6298	6.771
P08122	Collagen alpha-2(IV) chain OS=Mus musculus GN=Col4a2 PE=1 SV=4 - [CO4A2_MOUSE]	25.76	2.34	1	3	3	8	2.95406e+07	0.627244	3	9.44329	1707	167.22	8.48486	P08122	Collagen alpha-2(IV) chain OS=Mus musculus GN=Col4a2 PE=1 SV=4 - [CO4A2_MOUSE]	12.3932	1.46	1	2	2	5	8.32654e+07	0.882398	2	11.4978	1707	167.22	8.48486
P0CG49	Polyubiquitin-B OS=Mus musculus GN=Ubb PE=2 SV=1 - [UBB_MOUSE]	35.0281	44.59	4	3	3	13	5.70681e+07	0.59458	6	26.4298	305	34.3475	7.53271	P0CG49	Polyubiquitin-B OS=Mus musculus GN=Ubb PE=2 SV=1 - [UBB_MOUSE]	28.0899	44.59	4	3	3	9	9.29029e+07	1.97372	5	13.3847	305	34.3475	7.53271
Q8BFR4	N-acetylglucosamine-6-sulfatase OS=Mus musculus GN=Gns PE=1 SV=1 - [GNS_MOUSE]	8.55793	4.41	1	2	2	3	1.4714e+07	0.585903	2	2.12543	544	61.1357	8.23584
O89017	Legumain OS=Mus musculus GN=Lgmn PE=1 SV=1 - [LGMN_MOUSE]	6.64702	16.09	1	4	4	4	8.43606e+06	0.563738	4	31.4064	435	49.3413	6.39209
P17182	Alpha-enolase OS=Mus musculus GN=Eno1 PE=1 SV=3 - [ENOA_MOUSE]	10.7887	4.38	1	1	1	2	2.01591e+07	0.549742	1		434	47.1112	6.80029
P12023	Amyloid-beta A4 protein OS=Mus musculus GN=App PE=1 SV=3 - [A4_MOUSE]	94.8659	20	1	13	13	31	8.67995e+07	0.530383	15	18.1396	770	86.667	4.79248
P37889	Fibulin-2 OS=Mus musculus GN=Fbln2 PE=1 SV=2 - [FBLN2_MOUSE]	549.854	36.04	1	34	34	172	5.73561e+08	0.529844	69	40.9546	1221	131.746	4.67822
Q9JJH1	Ribonuclease 4 OS=Mus musculus GN=Rnase4 PE=1 SV=1 - [RNAS4_MOUSE]	3.06481	11.49	1	1	1	1	5.33853e+06	0.523003	1		148	17.0134	8.85107	Q9JJH1	Ribonuclease 4 OS=Mus musculus GN=Rnase4 PE=1 SV=1 - [RNAS4_MOUSE]	2.3245	11.49	1	1	1	1	22068513	0.889737	1		148	17.0134	8.85107
P68254	14-3-3 protein theta OS=Mus musculus GN=Ywhaq PE=1 SV=1 - [1433T_MOUSE]	5.10312	8.57	5	1	2	2	2.14194e+06	0.517833	1		245	27.7608	4.77979
P35441	Thrombospondin-1 OS=Mus musculus GN=Thbs1 PE=1 SV=1 - [TSP1_MOUSE]	95.7357	12.05	1	11	11	31	5.38062e+07	0.510641	12	37.771	1170	129.564	4.95752	P35441	Thrombospondin-1 OS=Mus musculus GN=Thbs1 PE=1 SV=1 - [TSP1_MOUSE]	79.7198	14.36	1	14	14	27	6.78383e+07	0.589566	15	36.2524	1170	129.564	4.95752
P05064	Fructose-bisphosphate aldolase A OS=Mus musculus GN=Aldoa PE=1 SV=2 - [ALDOA_MOUSE]	1.77065	3.85	1	1	1	1	1.7919e+07	0.508872	1		364	39.3313	8.08936
Q9DBJ1	Phosphoglycerate mutase 1 OS=Mus musculus GN=Pgam1 PE=1 SV=3 - [PGAM1_MOUSE]	3.14796	5.51	1	1	1	1	7.76698e+06	0.505216	1		254	28.8139	7.18115
P29268	Connective tissue growth factor OS=Mus musculus GN=Ctgf PE=2 SV=3 - [CTGF_MOUSE]	134.386	51.15	1	17	17	56	294501158	0.502373	20	35.8508	348	37.7977	7.81104
P63101	14-3-3 protein zeta/delta OS=Mus musculus GN=Ywhaz PE=1 SV=1 - [1433Z_MOUSE]	13.6472	13.47	5	2	3	5	4.40691e+06	0.489896	1		245	27.7537	4.79248
P22777	Plasminogen activator inhibitor 1 OS=Mus musculus GN=Serpine1 PE=1 SV=1 - [PAI1_MOUSE]	74.1358	28.86	1	10	10	29	1.24842e+08	0.476339	16	12.402	402	45.1412	6.63916	P22777	Plasminogen activator inhibitor 1 OS=Mus musculus GN=Serpine1 PE=1 SV=1 - [PAI1_MOUSE]	98.562	26.62	1	10	10	41	1.36824e+08	0.194922	16	14.8474	402	45.1412	6.63916
Q04998	Inhibin beta A chain OS=Mus musculus GN=Inhba PE=1 SV=1 - [INHBA_MOUSE]	16.2311	13.92	1	5	5	9	1.16099e+07	0.471507	5	36.3563	424	47.3619	8.03076	Q04998	Inhibin beta A chain OS=Mus musculus GN=Inhba PE=1 SV=1 - [INHBA_MOUSE]	18.6174	4.95	1	2	2	9	3.1663e+07	0.599446	3	0.048729	424	47.3619	8.03076
P58022	Lysyl oxidase homolog 2 OS=Mus musculus GN=Loxl2 PE=1 SV=2 - [LOXL2_MOUSE]	3.21913	1.29	1	1	1	1	1.76713e+06	0.437588	1		776	86.9469	6.56592
P01899	H-2 class I histocompatibility antigen, D-B alpha chain OS=Mus musculus GN=H2-D1 PE=1 SV=2 - [HA11_MOUSE]	36.3962	15.47	9	3	5	16	3.88564e+07	0.436487	3	20.1012	362	40.8103	6.72705	P01899	H-2 class I histocompatibility antigen, D-B alpha chain OS=Mus musculus GN=H2-D1 PE=1 SV=2 - [HA11_MOUSE]	25.5553	18.23	10	3	6	14	2.0176e+07	0.158876	2	43.3316	362	40.8103	6.72705
P10148	C-C motif chemokine 2 OS=Mus musculus GN=Ccl2 PE=1 SV=1 - [CCL2_MOUSE]	4.5091	6.08	1	1	1	2	25706421	0.418711	1		148	16.3155	9.77393
P57780	Alpha-actinin-4 OS=Mus musculus GN=Actn4 PE=1 SV=1 - [ACTN4_MOUSE]	4.04985	1.75	1	1	1	1	1.64286e+06	0.40355	1		912	104.911	5.41455
P10126	Elongation factor 1-alpha 1 OS=Mus musculus GN=Eef1a1 PE=1 SV=3 - [EF1A1_MOUSE]	18.7201	10.39	2	5	5	9	3.61897e+07	0.380626	7	69.0997	462	50.0821	9.01221
Q9Z0L8	Gamma-glutamyl hydrolase OS=Mus musculus GN=Ggh PE=1 SV=2 - [GGH_MOUSE]	11.4239	7.26	1	3	3	6	9.39408e+06	0.373112	4	1.70667	317	35.4469	7.50342	Q9Z0L8	Gamma-glutamyl hydrolase OS=Mus musculus GN=Ggh PE=1 SV=2 - [GGH_MOUSE]	15.2037	11.36	1	3	3	5	7.10175e+06	0.17383	3	5.0708	317	35.4469	7.50342
E9Q414	Apolipoprotein B-100 OS=Mus musculus GN=Apob PE=1 SV=1 - [APOB_MOUSE]	11.7068	0.67	1	3	3	5	6.05496e+06	0.36133	1		4505	509.113	6.81494
P07356	Annexin A2 OS=Mus musculus GN=Anxa2 PE=1 SV=2 - [ANXA2_MOUSE]	9.49323	6.19	1	2	2	3	1.5485e+07	0.286237	1		339	38.6518	7.69385
Q9QXX0	Protein jagged-1 OS=Mus musculus GN=Jag1 PE=1 SV=1 - [JAG1_MOUSE]	8.0214	2.38	1	2	2	3	1.09965e+07	0.275433	2	12.7001	1218	134.074	6.25244	Q9QXX0	Protein jagged-1 OS=Mus musculus GN=Jag1 PE=1 SV=1 - [JAG1_MOUSE]	2.72735	0.9	1	1	1	1	3.85028e+06	0.340168	1		1218	134.074	6.25244
P60710	Actin, cytoplasmic 1 OS=Mus musculus GN=Actb PE=1 SV=1 - [ACTB_MOUSE]	123.184	44.8	2	5	13	45	1.82635e+08	0.255629	8	92.8122	375	41.7097	5.47803
P0C0S6	Histone H2A.Z OS=Mus musculus GN=H2afz PE=1 SV=2 - [H2AZ_MOUSE]	1.89411	5.47	11	1	1	1	4.89235e+06	0.245888	1		128	13.5446	10.5796
P27773	Protein disulfide-isomerase A3 OS=Mus musculus GN=Pdia3 PE=1 SV=2 - [PDIA3_MOUSE]	15.5749	9.7	1	4	4	5	1.6656e+07	0.216089	4	59.2991	505	56.6427	6.21436	P27773	Protein disulfide-isomerase A3 OS=Mus musculus GN=Pdia3 PE=1 SV=2 - [PDIA3_MOUSE]	31.3341	12.28	1	5	5	12	2.04418e+07	0.200423	6	51.0084	505	56.6427	6.21436
Q6GQT1	Alpha-2-macroglobulin-P OS=Mus musculus GN=A2m PE=2 SV=2 - [A2MG_MOUSE]	10.1378	1.42	2	2	2	4	90941227	0.202363	1		1474	164.248	6.60986
Q8VDD5	Myosin-9 OS=Mus musculus GN=Myh9 PE=1 SV=4 - [MYH9_MOUSE]	1.87189	0.51	4	1	1	1	6.44506e+06	0.169514	1		1960	226.232	5.65576
P98063	Bone morphogenetic protein 1 OS=Mus musculus GN=Bmp1 PE=1 SV=2 - [BMP1_MOUSE]	3.63656	3.73	3	3	3	4	1.0101e+07	0.163593	2	47.788	991	111.595	6.94678	P98063	Bone morphogenetic protein 1 OS=Mus musculus GN=Bmp1 PE=1 SV=2 - [BMP1_MOUSE]	3.8833	2.22	1	2	2	2	4.28435e+06	0.100064	1		991	111.595	6.94678
P01901	H-2 class I histocompatibility antigen, K-B alpha chain OS=Mus musculus GN=H2-K1 PE=1 SV=1 - [HA1B_MOUSE]	40.2473	23.58	14	4	7	17	4.80381e+07	0.146952	5	17.7093	369	41.2756	6.39209	P01901	H-2 class I histocompatibility antigen, K-B alpha chain OS=Mus musculus GN=H2-K1 PE=1 SV=1 - [HA1B_MOUSE]	62.7267	28.73	10	6	8	24	3.52633e+07	0.0784358	11	17.8295	369	41.2756	6.39209
P01887	Beta-2-microglobulin OS=Mus musculus GN=B2m PE=1 SV=2 - [B2MG_MOUSE]	45.3451	15.97	1	2	2	19	741219454	0.134434	4	10.1137	119	13.7699	8.44092	P01887	Beta-2-microglobulin OS=Mus musculus GN=B2m PE=1 SV=2 - [B2MG_MOUSE]	75.463	15.97	1	2	2	34	6.14585e+08	0.0441197	5	11.1894	119	13.7699	8.44092
Q9Z0J7	Growth/differentiation factor 15 OS=Mus musculus GN=Gdf15 PE=2 SV=2 - [GDF15_MOUSE]	15.7155	11.88	1	3	3	6	2.48163e+07	0.12613	3	14.3726	303	33.2043	9.11475	Q9Z0J7	Growth/differentiation factor 15 OS=Mus musculus GN=Gdf15 PE=2 SV=2 - [GDF15_MOUSE]	13.5021	12.54	1	3	3	5	7.81689e+06	0.261678	3	12.7842	303	33.2043	9.11475
P97298	Pigment epithelium-derived factor OS=Mus musculus GN=Serpinf1 PE=1 SV=2 - [PEDF_MOUSE]	2.76874	3.36	1	1	1	1	2.69548e+07	0.122186	1		417	46.2052	6.97607
Q61147	Ceruloplasmin OS=Mus musculus GN=Cp PE=1 SV=2 - [CERU_MOUSE]	25.2291	6.03	1	4	4	9	2.05233e+07	0.116318	2	60.4519	1061	121.074	5.84619	Q61147	Ceruloplasmin OS=Mus musculus GN=Cp PE=1 SV=2 - [CERU_MOUSE]	6.11228	2.26	1	2	2	3	8.28901e+06	0.240073	3	117.492	1061	121.074	5.84619
P68033	Actin, alpha cardiac muscle 1 OS=Mus musculus GN=Actc1 PE=1 SV=1 - [ACTC_MOUSE]	110.292	28.12	4	1	9	39	1.0179e+08	0.0935282	2	3.11449	377	41.9919	5.38916
P39876	Metalloproteinase inhibitor 3 OS=Mus musculus GN=Timp3 PE=1 SV=1 - [TIMP3_MOUSE]	110.292	18.96	1	4	4	5	5.77154e+07	0.0909537	4	8.52876	211	24.1658	8.76318
Q9R098	Hepatocyte growth factor activator OS=Mus musculus GN=Hgfac PE=1 SV=1 - [HGFA_MOUSE]	110.292	5.21	1	3	3	3	1.80859e+07	0.0704175	1		653	70.5219	7.03467
P07214	SPARC OS=Mus musculus GN=Sparc PE=1 SV=1 - [SPRC_MOUSE]	110.292	16.56	1	4	4	10	5.75756e+07	0.0651284	1		302	34.4276	4.85596	P07214	SPARC OS=Mus musculus GN=Sparc PE=1 SV=1 - [SPRC_MOUSE]	22.5761	18.21	1	5	5	11	2.17629e+07	0.0669087	2	8.61993	302	34.4276	4.85596
Q61704	Inter-alpha-trypsin inhibitor heavy chain H3 OS=Mus musculus GN=Itih3 PE=1 SV=3 - [ITIH3_MOUSE]	110.292	2.59	1	3	3	11	4.7209e+07	0.0383434	1		889	99.2957	6.04932	Q61704	Inter-alpha-trypsin inhibitor heavy chain H3 OS=Mus musculus GN=Itih3 PE=1 SV=3 - [ITIH3_MOUSE]	32.4659	3.71	1	4	4	14	1.06305e+08	1.81273	1		889	99.2957	6.04932
Q07235	Glia-derived nexin OS=Mus musculus GN=Serpine2 PE=1 SV=2 - [GDN_MOUSE]	110.292	18.14	1	5	5	7	8.04476e+07	0.0369141	3	17.1042	397	44.1794	9.84717	Q07235	Glia-derived nexin OS=Mus musculus GN=Serpine2 PE=1 SV=2 - [GDN_MOUSE]	14.3295	12.34	1	4	4	5	5.36334e+07	0.0135297	2	2.49405	397	44.1794	9.84717
Q61703	Inter-alpha-trypsin inhibitor heavy chain H2 OS=Mus musculus GN=Itih2 PE=1 SV=1 - [ITIH2_MOUSE]	110.292	8.35	1	8	8	26	1.08558e+09	0.0176419	5	109.863	946	105.861	7.26904
															Q9Z2L6	Multiple inositol polyphosphate phosphatase 1 OS=Mus musculus GN=Minpp1 PE=1 SV=3 - [MINP1_MOUSE]	7.77351	6.03	1	3	3	3	6.42752e+06	0.866685	2	34.3052	481	54.5028	7.48877
															Q9R1Q9	V-type proton ATPase subunit S1 OS=Mus musculus GN=Atp6ap1 PE=1 SV=1 - [VAS1_MOUSE]	5.85173	9.72	1	3	3	3	21307928	1.53592	3	2.82619	463	50.9751	5.92236
															Q9R0E2	Procollagen-lysine,2-oxoglutarate 5-dioxygenase 1 OS=Mus musculus GN=Plod1 PE=1 SV=1 - [PLOD1_MOUSE]	5.36215	2.88	2	2	2	2	1.1867e+06	0.989023	1		728	83.5423	6.53662
															Q9ESY9	Gamma-interferon-inducible lysosomal thiol reductase OS=Mus musculus GN=Ifi30 PE=1 SV=3 - [GILT_MOUSE]	6.98928	5.24	1	1	1	2	2.98016e+07	0.838707	1		248	27.7657	5.0083
															Q91XA2	Golgi membrane protein 1 OS=Mus musculus GN=Golm1 PE=1 SV=2 - [GOLM1_MOUSE]	5.91973	7.12	1	2	2	2	8.85312e+06	1.5914	2	30.2319	393	44.2994	5.2749
															Q06335	Amyloid-like protein 2 OS=Mus musculus GN=Aplp2 PE=1 SV=4 - [APLP2_MOUSE]	23.8587	5.37	1	3	4	10	1.44156e+07	0.804834	2	13.783	707	80.4163	4.70361
															Q00993	Tyrosine-protein kinase receptor UFO OS=Mus musculus GN=Axl PE=1 SV=2 - [UFO_MOUSE]	3.09994	1.24	1	1	1	1	1.11627e+07	0.603943	1		888	98.1284	5.74463
															P97798	Neogenin OS=Mus musculus GN=Neo1 PE=1 SV=1 - [NEO1_MOUSE]	14.4647	5.89	1	5	5	5	2.91069e+07	1.01157	3	16.5277	1493	163.058	6.46826
															P97467	Peptidyl-glycine alpha-amidating monooxygenase OS=Mus musculus GN=Pam PE=1 SV=2 - [AMD_MOUSE]	2.85066	1.53	1	1	1	1	3.34534e+07	1.87676	1		979	108.894	6.55127
															P97300	Neuroplastin OS=Mus musculus GN=Nptn PE=1 SV=3 - [NPTN_MOUSE]	0	2.52	1	1	1	1	893093	0.657476	1		397	44.3454	7.73779
															P39061	Collagen alpha-1(XVIII) chain OS=Mus musculus GN=Col18a1 PE=1 SV=4 - [COIA1_MOUSE]	10.6934	2.09	1	3	3	4	6.21255e+06	1.316	1		1774	182.059	5.61768
															P30412	Peptidyl-prolyl cis-trans isomerase C OS=Mus musculus GN=Ppic PE=1 SV=1 - [PPIC_MOUSE]	3.07882	6.13	1	1	1	1	3.00623e+07	0.568959	1		212	22.7797	7.50342
															P26040	Ezrin OS=Mus musculus GN=Ezr PE=1 SV=3 - [EZRI_MOUSE]	7.19487	4.95	4	3	3	3	1.15535e+07	1.34734	2	5.63482	586	69.3636	6.1001
															P20060	Beta-hexosaminidase subunit beta OS=Mus musculus GN=Hexb PE=1 SV=2 - [HEXB_MOUSE]	2.14416	2.05	1	1	1	1	1.64464e+07	0.982987	1		536	61.0771	8.11865
															P15379	CD44 antigen OS=Mus musculus GN=Cd44 PE=1 SV=3 - [CD44_MOUSE]	1.70958	1.16	1	1	1	1	1.13713e+07	1.20684	1		778	85.5645	4.95752
															P04104	Keratin, type II cytoskeletal 1 OS=Mus musculus GN=Krt1 PE=1 SV=4 - [K2C1_MOUSE]	49.1183	3.77	5	3	3	14	3.64653e+07	0.871632	1		637	65.5653	8.14795
															O35598	Disintegrin and metalloproteinase domain-containing protein 10 OS=Mus musculus GN=Adam10 PE=1 SV=2 - [ADA10_MOUSE]	2.6347	3.47	1	2	2	2	1.51613e+07	1.42617	1		749	83.9138	7.94287
															F6VAN0	Cyclic AMP-dependent transcription factor ATF-6 alpha OS=Mus musculus GN=Atf6 PE=1 SV=2 - [ATF6A_MOUSE]	3.29628	1.98	1	1	1	1	4.31834e+06	2.58004	1		656	72.6488	7.76709
															O35657	Sialidase-1 OS=Mus musculus GN=Neu1 PE=1 SV=1 - [NEUR1_MOUSE]	1.8211	2.2	1	1	1	1	64539841	2.06669	1		409	44.5633	6.02393
															P07146	Anionic trypsin-2 OS=Mus musculus GN=Prss2 PE=1 SV=1 - [TRY2_MOUSE]	2.01873	4.07	1	1	1	1	8.71762e+06	2.27771	1		246	26.1866	4.62744
															P07356	Annexin A2 OS=Mus musculus GN=Anxa2 PE=1 SV=2 - [ANXA2_MOUSE]	8.95798	3.24	1	1	1	3	2.71512e+06	7.60741	1		339	38.6518	7.69385
															P07901	Heat shock protein HSP 90-alpha OS=Mus musculus GN=Hsp90aa1 PE=1 SV=4 - [HS90A_MOUSE]	63.2047	18.28	2	5	12	24	8.39352e+07	2.39183	3	73.1305	733	84.7348	5.0083
															P10126	Elongation factor 1-alpha 1 OS=Mus musculus GN=Eef1a1 PE=1 SV=3 - [EF1A1_MOUSE]	32.7648	16.23	2	7	7	15	6.90912e+07	2.53379	6	16.8884	462	50.0821	9.01221
															P11499	Heat shock protein HSP 90-beta OS=Mus musculus GN=Hsp90ab1 PE=1 SV=3 - [HS90B_MOUSE]	56.7593	18.65	2	4	12	23	83383827	2.55282	2	5.05887	724	83.2291	5.03369
															P17182	Alpha-enolase OS=Mus musculus GN=Eno1 PE=1 SV=3 - [ENOA_MOUSE]	4.38155	4.38	1	1	1	1	4.18031e+07	3.06788	1		434	47.1112	6.80029
															P17742	Peptidyl-prolyl cis-trans isomerase A OS=Mus musculus GN=Ppia PE=1 SV=2 - [PPIA_MOUSE]	15.1077	22.56	1	4	4	6	5.32252e+07	2.84472	3	41.3044	164	17.9599	7.89893
															P18406	Protein CYR61 OS=Mus musculus GN=Cyr61 PE=1 SV=1 - [CYR61_MOUSE]	65.2983	35.36	1	13	13	25	1.26458e+08	2.46851	5	32.8322	379	41.681	8.11865
															P18760	Cofilin-1 OS=Mus musculus GN=Cfl1 PE=1 SV=3 - [COF1_MOUSE]	26.4382	31.93	2	3	3	7	3.31067e+07	2.70203	2	8.87305	166	18.5477	8.08936
															P52480	Pyruvate kinase PKM OS=Mus musculus GN=Pkm PE=1 SV=4 - [KPYM_MOUSE]	70.9848	25.99	1	9	9	23	5.55996e+07	5.95591	4	32.9144	531	57.808	7.47412
															P60710	Actin, cytoplasmic 1 OS=Mus musculus GN=Actb PE=1 SV=1 - [ACTB_MOUSE]	163.145	40.53	2	4	13	59	2.26173e+08	4.24959	4	61.7923	375	41.7097	5.47803
															P63017	Heat shock cognate 71 kDa protein OS=Mus musculus GN=Hspa8 PE=1 SV=1 - [HSP7C_MOUSE]	85.918	31.11	2	13	16	30	8.4594e+07	3.21537	4	18.9968	646	70.8272	5.51611
															P63101	14-3-3 protein zeta/delta OS=Mus musculus GN=Ywhaz PE=1 SV=1 - [1433Z_MOUSE]	18.3514	31.43	1	6	6	8	1.4343e+07	2.96903	2	19.6438	245	27.7537	4.79248
															Q01768	Nucleoside diphosphate kinase B OS=Mus musculus GN=Nme2 PE=1 SV=1 - [NDKB_MOUSE]	6.29268	17.11	2	2	2	2	1.77273e+07	2.73559	2	49.798	152	17.3519	7.50342
															Q61696	Heat shock 70 kDa protein 1A OS=Mus musculus GN=Hspa1a PE=1 SV=2 - [HS71A_MOUSE]	32.0806	7.96	2	3	5	13	3.64306e+07	2.88045	1		641	70.036	5.71924
															Q62179	Semaphorin-4B OS=Mus musculus GN=Sema4b PE=1 SV=2 - [SEM4B_MOUSE]	1.91162	1.22	1	1	1	1	3.96414e+07	2.3239	1		823	91.3346	8.14795
															Q64695	Endothelial protein C receptor OS=Mus musculus GN=Procr PE=1 SV=3 - [EPCR_MOUSE]	22.112	5.37	1	1	1	7	110238508	10.2196	1		242	27.1716	5.97314
															Q921I1	Serotransferrin OS=Mus musculus GN=Tf PE=1 SV=1 - [TRFE_MOUSE]	3.72056	4.73	1	2	3	4	3.50757e+07	2.211	1		697	76.6737	7.18115
															Q9R118	Serine protease HTRA1 OS=Mus musculus GN=Htra1 PE=1 SV=2 - [HTRA1_MOUSE]	30.1346	15	1	8	8	13	3.19387e+07	6.20567	1		480	51.1816	7.6499
															Q9EPL2	Calsyntenin-1 OS=Mus musculus GN=Clstn1 PE=1 SV=1 - [CSTN1_MOUSE]	69.7338	15.73	1	13	13	28	9.5209e+07	0.436076	16	29.311	979	108.831	4.91943
															Q9CZT5	Vasorin OS=Mus musculus GN=Vasn PE=2 SV=2 - [VASN_MOUSE]	11.6846	4.16	1	2	2	4	1.20234e+07	0.24682	3	20.6191	673	72.2158	7.07861
															Q8BFR4	N-acetylglucosamine-6-sulfatase OS=Mus musculus GN=Gns PE=1 SV=1 - [GNS_MOUSE]	14.9555	7.9	1	4	4	6	1.67242e+07	0.299771	3	16.5632	544	61.1357	8.23584
															Q61805	Lipopolysaccharide-binding protein OS=Mus musculus GN=Lbp PE=1 SV=2 - [LBP_MOUSE]	9.91257	5.82	1	2	2	3	1.3222e+07	0.0699835	2	22.557	481	53.0218	8.49951
															Q07797	Galectin-3-binding protein OS=Mus musculus GN=Lgals3bp PE=1 SV=1 - [LG3BP_MOUSE]	222.921	39.51	1	16	16	70	4.25565e+08	0.492857	34	30.7554	577	64.4496	5.13525
															Q06890	Clusterin OS=Mus musculus GN=Clu PE=1 SV=1 - [CLUS_MOUSE]	597.758	38.17	1	18	18	217	9.45896e+08	0.364241	68	32.4349	448	51.6226	5.66846
															P37889	Fibulin-2 OS=Mus musculus GN=Fbln2 PE=1 SV=2 - [FBLN2_MOUSE]	645.212	28.99	1	29	29	208	5.17902e+08	0.368549	71	36.1823	1221	131.746	4.67822
															P31955	Amphiregulin OS=Mus musculus GN=Areg PE=2 SV=1 - [AREG_MOUSE]	7.50875	7.66	1	2	2	4	1.9718e+07	0.416118	4	21.5544	248	27.5321	7.98682
															P29268	Connective tissue growth factor OS=Mus musculus GN=Ctgf PE=2 SV=3 - [CTGF_MOUSE]	194.103	52.59	1	15	15	76	2.37527e+08	0.428603	22	37.3713	348	37.7977	7.81104
															P18242	Cathepsin D OS=Mus musculus GN=Ctsd PE=1 SV=1 - [CATD_MOUSE]	74.8257	30.49	1	9	9	25	1.89843e+08	0.437539	15	31.9909	410	44.925	7.15186
															P15535	Beta-1,4-galactosyltransferase 1 OS=Mus musculus GN=B4galt1 PE=1 SV=1 - [B4GT1_MOUSE]	4.84824	2.51	1	1	1	2	9.20081e+06	0.274106	1		399	44.3829	9.37842
															P12399	Protein CTLA-2-alpha OS=Mus musculus GN=Ctla2a PE=2 SV=2 - [CTL2A_MOUSE]	5.65689	9.49	1	1	1	2	9.22744e+06	0.0359081	2	43.5321	137	15.8726	5.33838
															P12023	Amyloid-beta A4 protein OS=Mus musculus GN=App PE=1 SV=3 - [A4_MOUSE]	88.9288	20.65	1	12	13	35	1.76771e+08	0.412779	13	29.6376	770	86.667	4.79248
															O89017	Legumain OS=Mus musculus GN=Lgmn PE=1 SV=1 - [LGMN_MOUSE]	12.4988	13.33	1	3	3	5	1.03181e+07	0.40907	2	13.4381	435	49.3413	6.39209
P62806	Histone H4 OS=Mus musculus GN=Hist1h4a PE=1 SV=2 - [H4_MOUSE]	2.97052	11.65	1	1	1	1	9.86968e+06				103	11.3604	11.356
P99024	Tubulin beta-5 chain OS=Mus musculus GN=Tubb5 PE=1 SV=1 - [TBB5_MOUSE]	12.0083	7.66	8	3	3	4	1.81585e+07				444	49.639	4.89404
O70456	14-3-3 protein sigma OS=Mus musculus GN=Sfn PE=1 SV=2 - [1433S_MOUSE]	4.9982	7.26	5	1	2	2	4.80576e+06				248	27.6887	4.77979
Q9DCT1	1,5-anhydro-D-fructose reductase OS=Mus musculus GN=Akr1e2 PE=1 SV=1 - [AKCL2_MOUSE]	2.75889	2.66	2	1	1	1	7.8764e+06				301	34.4388	7.32764
P07724	Serum albumin OS=Mus musculus GN=Alb PE=1 SV=3 - [ALBU_MOUSE]	165.891	8.06	1	5	5	58	1.00819e+10				608	68.6477	6.07471
Q9Z1P8	Angiopoietin-related protein 4 OS=Mus musculus GN=Angptl4 PE=2 SV=1 - [ANGL4_MOUSE]	11.8069	12.2	1	3	3	3	1.75077e+07				410	45.5098	8.1333
P32261	Antithrombin-III OS=Mus musculus GN=Serpinc1 PE=1 SV=1 - [ANT3_MOUSE]	7.419	4.52	1	2	2	3	3.15622e+07				465	51.9706	6.45557
Q06335	Amyloid-like protein 2 OS=Mus musculus GN=Aplp2 PE=1 SV=4 - [APLP2_MOUSE]	4.1197	2.55	1	2	2	2	6.83433e+06				707	80.4163	4.70361
Q7SIG6	Arf-GAP with SH3 domain, ANK repeat and PH domain-containing protein 2 OS=Mus musculus GN=Asap2 PE=1 SV=3 - [ASAP2_MOUSE]	4.02437	0.84	1	1	1	2					958	106.738	6.65381
P70269	Cathepsin E OS=Mus musculus GN=Ctse PE=1 SV=2 - [CATE_MOUSE]	11.935	4.53	1	2	2	6	7.28917e+07				397	42.9102	4.64014
Q4QRL3	Coiled-coil domain-containing protein 88B OS=Mus musculus GN=Ccdc88b PE=1 SV=2 - [CC88B_MOUSE]	2.88672	0.74	1	1	1	1	16320169				1481	166.508	5.32568
P40201	Chromodomain-helicase-DNA-binding protein 1 OS=Mus musculus GN=Chd1 PE=1 SV=3 - [CHD1_MOUSE]	0	0.76	1	1	1	1	9.34257e+06				1711	196.264	7.37158
P11087	Collagen alpha-1(I) chain OS=Mus musculus GN=Col1a1 PE=1 SV=4 - [CO1A1_MOUSE]	5.94631	2.27	1	2	2	2	3.99952e+06				1453	137.948	5.84619
P01027	Complement C3 OS=Mus musculus GN=C3 PE=1 SV=3 - [CO3_MOUSE]	24.9751	3.97	1	6	6	12	6.81494e+07				1663	186.366	6.72705
P01029	Complement C4-B OS=Mus musculus GN=C4b PE=1 SV=3 - [CO4B_MOUSE]	6.11519	1.09	1	3	3	3	2.20558e+07				1738	192.794	7.53271
Q9JLL0	Cysteine-rich motor neuron 1 protein OS=Mus musculus GN=Crim1 PE=2 SV=2 - [CRIM1_MOUSE]	4.58935	1.06	1	2	2	2	1.11325e+06				1037	113.987	5.33838
Q9JM58	Cytokine receptor-like factor 1 OS=Mus musculus GN=Crlf1 PE=1 SV=1 - [CRLF1_MOUSE]	5.5744	2.59	1	1	1	2	1412789				425	46.6326	8.93896
P12399	Protein CTLA-2-alpha OS=Mus musculus GN=Ctla2a PE=2 SV=2 - [CTL2A_MOUSE]	18.331	33.58	2	4	4	7	1.34063e+07				137	15.8726	5.33838
E9Q557	Desmoplakin OS=Mus musculus GN=Dsp PE=1 SV=1 - [DESP_MOUSE]	46.5097	4.16	1	12	12	20	2.09414e+07				2883	332.706	6.80029
P51658	Estradiol 17-beta-dehydrogenase 2 OS=Mus musculus GN=Hsd17b2 PE=1 SV=2 - [DHB2_MOUSE]	1.8996	2.62	1	1	1	1					381	41.8087	8.57275
Q8R1A4	Dedicator of cytokinesis protein 7 OS=Mus musculus GN=Dock7 PE=1 SV=3 - [DOCK7_MOUSE]	2.61028	0.75	1	1	1	1	8.41842e+06				2130	241.286	6.7124
Q03137	Ephrin type-A receptor 4 OS=Mus musculus GN=Epha4 PE=1 SV=2 - [EPHA4_MOUSE]	2.57417	1.32	1	1	1	1	6.38408e+06				986	109.744	6.50732
Q9EQY0	Serine/threonine-protein kinase/endoribonuclease IRE1 OS=Mus musculus GN=Ern1 PE=1 SV=1 - [ERN1_MOUSE]	0	0.92	1	1	1	1	1.10941e+06				977	110.115	6.50732
Q08879	Fibulin-1 OS=Mus musculus GN=Fbln1 PE=1 SV=2 - [FBLN1_MOUSE]	10.612	6.81	1	4	4	4	8.66275e+06				705	77.9806	5.16064
Q8CEF1	Protein fem-1 homolog C OS=Mus musculus GN=Fem1c PE=2 SV=1 - [FEM1C_MOUSE]	1.72119	1.94	1	1	1	1	4.79376e+06				617	68.5343	7.78174
P29699	Alpha-2-HS-glycoprotein OS=Mus musculus GN=Ahsg PE=1 SV=1 - [FETUA_MOUSE]	22.9546	2.03	1	1	1	12	2.1894e+07				345	37.3017	6.50732
P09528	Ferritin heavy chain OS=Mus musculus GN=Fth1 PE=1 SV=2 - [FRIH_MOUSE]	1.87967	3.85	1	1	1	1	1.36896e+07				182	21.0533	5.88428
Q62356	Follistatin-related protein 1 OS=Mus musculus GN=Fstl1 PE=1 SV=2 - [FSTL1_MOUSE]	7.39966	11.44	1	3	3	4	2.13942e+07				306	34.5316	5.84619
P13020	Gelsolin OS=Mus musculus GN=Gsn PE=1 SV=3 - [GELS_MOUSE]	24.4985	7.82	1	4	4	7	3.49397e+07				780	85.8881	6.17627
Q8K2A1	PTB domain-containing engulfment adapter protein 1 OS=Mus musculus GN=Gulp1 PE=1 SV=1 - [GULP1_MOUSE]	2.67249	3.95	1	1	1	1	2.75623e+07				304	34.4484	7.89893
P01902	H-2 class I histocompatibility antigen, K-D alpha chain OS=Mus musculus GN=H2-K1 PE=1 SV=1 - [HA1D_MOUSE]	5.4225	6.79	1	1	2	3	2.88681e+07				368	41.4638	6.62451
P01942	Hemoglobin subunit alpha OS=Mus musculus GN=Hba PE=1 SV=2 - [HBA_MOUSE]	40.3153	25.35	1	2	3	14	1.51734e+08				142	15.0758	8.22119
P20243	Hemoglobin subunit alpha-1/2 OS=Mustela putorius furo PE=1 SV=1 - [HBA_MUSPF]	35.2829	17.73	3	1	2	12	3.04793e+08				141	15.1898	8.07471
P23602	Hemoglobin subunit beta OS=Mustela lutreola GN=HBB PE=1 SV=1 - [HBB_MUSLU]	9.8786	6.85	5	1	1	4	1.06382e+09				146	15.9253	8.04541
Q8C2B3	Histone deacetylase 7 OS=Mus musculus GN=Hdac7 PE=1 SV=2 - [HDAC7_MOUSE]	1.64775	0.85	1	1	1	1	4.63775e+06				938	101.224	7.47412
Q91X72	Hemopexin OS=Mus musculus GN=Hpx PE=1 SV=2 - [HEMO_MOUSE]	7.25971	3.26	1	1	1	2	830101				460	51.2852	7.79639
Q9Z0Z4	Hephaestin OS=Mus musculus GN=Heph PE=1 SV=3 - [HEPH_MOUSE]	5.71879	0.78	1	1	1	3	1.99179e+07				1157	129.584	6.12549
Q60574	Haptoglobin OS=Mus caroli GN=Hp PE=2 SV=1 - [HPT_MUSCR]	19.3766	6.05	3	2	2	8	1.94351e+08				347	38.8225	6.13818
O35310	Heparan sulfate glucosamine 3-O-sulfotransferase 1 OS=Mus musculus GN=Hs3st1 PE=1 SV=1 - [HS3S1_MOUSE]	2.22849	3.86	1	1	1	2	853882				311	35.8768	8.82178
P16627	Heat shock 70 kDa protein 1-like OS=Mus musculus GN=Hspa1l PE=1 SV=4 - [HS71L_MOUSE]	37.4867	5.3	3	1	3	14	3.34458e+07				641	70.5932	6.23975
Q9R118	Serine protease HTRA1 OS=Mus musculus GN=Htra1 PE=1 SV=2 - [HTRA1_MOUSE]	6.31919	6.04	1	3	3	3	6.27646e+06				480	51.1816	7.6499
P01786	Ig heavy chain V region MOPC 47A OS=Mus musculus PE=1 SV=1 - [HVM17_MOUSE]	2.83629	16.24	9	1	1	1	10768236				117	12.9669	8.83643
P47877	Insulin-like growth factor-binding protein 2 OS=Mus musculus GN=Igfbp2 PE=2 SV=2 - [IBP2_MOUSE]	3.28817	4.26	1	1	1	1	3.18879e+07				305	32.8252	7.63525
P02535	Keratin, type I cytoskeletal 10 OS=Mus musculus GN=Krt10 PE=1 SV=3 - [K1C10_MOUSE]	99.3534	7.72	11	3	5	40	6.35739e+08				570	57.7351	5.10986
Q61781	Keratin, type I cytoskeletal 14 OS=Mus musculus GN=Krt14 PE=1 SV=2 - [K1C14_MOUSE]	290.686	27.07	13	2	13	112	9.29247e+08				484	52.8339	5.17334
Q9Z2K1	Keratin, type I cytoskeletal 16 OS=Mus musculus GN=Krt16 PE=1 SV=3 - [K1C16_MOUSE]	211.906	18.55	13	7	11	82	7.29878e+08				469	51.5743	5.19873
Q9QWL7	Keratin, type I cytoskeletal 17 OS=Mus musculus GN=Krt17 PE=1 SV=3 - [K1C17_MOUSE]	242.476	36.95	15	8	19	97	9.23904e+08				433	48.1321	5.05908
Q3TRJ4	Keratin, type I cytoskeletal 26 OS=Mus musculus GN=Krt26 PE=2 SV=1 - [K1C26_MOUSE]	2.49095	1.95	1	1	1	1	795894				462	51.086	4.84326
Q6IFX2	Keratin, type I cytoskeletal 42 OS=Mus musculus GN=Krt42 PE=1 SV=1 - [K1C42_MOUSE]	322.442	27.43	11	4	15	120	8.29112e+08				452	50.1019	5.16064
Q3TTY5	Keratin, type II cytoskeletal 2 epidermal OS=Mus musculus GN=Krt2 PE=1 SV=1 - [K22E_MOUSE]	23.322	4.53	1	2	3	10	6.71491e+07				707	70.8798	8.06006
Q3UV17	Keratin, type II cytoskeletal 2 oral OS=Mus musculus GN=Krt76 PE=1 SV=1 - [K22O_MOUSE]	55.1257	5.72	10	1	4	28	1.51711e+08				594	62.806	8.42627
P04104	Keratin, type II cytoskeletal 1 OS=Mus musculus GN=Krt1 PE=1 SV=4 - [K2C1_MOUSE]	67.7499	5.18	5	3	4	23	2.57865e+08				637	65.5653	8.14795
P07744	Keratin, type II cytoskeletal 4 OS=Mus musculus GN=Krt4 PE=1 SV=2 - [K2C4_MOUSE]	11.7377	5.14	8	1	3	8	1.17091e+08				525	56.2484	8.14795
Q922U2	Keratin, type II cytoskeletal 5 OS=Mus musculus GN=Krt5 PE=1 SV=1 - [K2C5_MOUSE]	121.085	27.07	8	11	17	49	5.3025e+08				580	61.7286	7.75244
P50446	Keratin, type II cytoskeletal 6A OS=Mus musculus GN=Krt6a PE=1 SV=3 - [K2C6A_MOUSE]	185.397	22.42	11	5	17	76	5.72787e+08				553	59.2986	7.94287
Q6IME9	Keratin, type II cytoskeletal 72 OS=Mus musculus GN=Krt72 PE=3 SV=1 - [K2C72_MOUSE]	15.9526	6.92	1	1	4	7	53558429				520	56.7149	7.40088
Q8BGZ7	Keratin, type II cytoskeletal 75 OS=Mus musculus GN=Krt75 PE=1 SV=1 - [K2C75_MOUSE]	124.701	12.52	10	1	9	50	2.69872e+08				551	59.7039	8.30908
Q8VED5	Keratin, type II cytoskeletal 79 OS=Mus musculus GN=Krt79 PE=1 SV=2 - [K2C79_MOUSE]	64.7333	7.53	8	1	5	24	6.21845e+08				531	57.5168	7.69385
O08677	Kininogen-1 OS=Mus musculus GN=Kng1 PE=1 SV=1 - [KNG1_MOUSE]	2.95454	1.36	1	1	1	1	1.79455e+08				661	73.0564	6.53662
P01657	Ig kappa chain V-III region PC 2413 OS=Mus musculus PE=1 SV=1 - [KV3A5_MOUSE]	2.40138	8.11	3	1	1	1	3.29051e+06				111	11.9418	5.32568
P02469	Laminin subunit beta-1 OS=Mus musculus GN=Lamb1 PE=1 SV=3 - [LAMB1_MOUSE]	7.02904	1.51	1	2	2	3	8.66558e+06				1786	196.961	4.94482
P51885	Lumican OS=Mus musculus GN=Lum PE=1 SV=2 - [LUM_MOUSE]	5.36639	2.96	1	1	1	2	15072707				338	38.2406	6.43018
O09159	Lysosomal alpha-mannosidase OS=Mus musculus GN=Man2b1 PE=1 SV=4 - [MA2B1_MOUSE]	5.35447	1.38	1	1	1	2	1.30246e+06				1013	114.576	8.1333
Q921D4	Mediator of RNA polymerase II transcription subunit 6 OS=Mus musculus GN=Med6 PE=1 SV=2 - [MED6_MOUSE]	1.70951	2.85	1	1	1	1	6.74285e+06				246	28.4157	8.6167
P02798	Metallothionein-2 OS=Mus musculus GN=Mt2 PE=1 SV=2 - [MT2_MOUSE]	7.26562	19.67	1	1	1	3	1.65958e+07				61	6.11021	7.82568
Q8VE11	Myotubularin-related protein 6 OS=Mus musculus GN=Mtmr6 PE=1 SV=1 - [MTMR6_MOUSE]	2.0977	2.92	1	1	1	1	2.63578e+06				617	70.8878	7.82568
P13595	Neural cell adhesion molecule 1 OS=Mus musculus GN=Ncam1 PE=1 SV=3 - [NCAM1_MOUSE]	2.85078	1.08	1	1	1	1	1.27653e+07				1115	119.353	4.83057
Q9Z0J4	Nitric oxide synthase, brain OS=Mus musculus GN=Nos1 PE=1 SV=1 - [NOS1_MOUSE]	3.62496	0.91	1	1	1	1	2.5226e+06				1429	160.371	7.15186
P81117	Nucleobindin-2 OS=Mus musculus GN=Nucb2 PE=1 SV=2 - [NUCB2_MOUSE]	2.60289	2.14	1	1	1	1	9.15933e+06				420	50.2732	5.14795
Q80Z25	Oral-facial-digital syndrome 1 protein homolog OS=Mus musculus GN=Ofd1 PE=1 SV=1 - [OFD1_MOUSE]	1.90024	0.59	2	1	1	1	5.88113e+06				1017	117.272	5.8335
Q8CHP6	Polyhomeotic-like protein 3 OS=Mus musculus GN=Phc3 PE=1 SV=2 - [PHC3_MOUSE]	2.10788	1.02	1	1	1	1					981	105.287	6.59521
P97350	Plakophilin-1 OS=Mus musculus GN=Pkp1 PE=1 SV=1 - [PKP1_MOUSE]	8.83541	3.71	1	2	2	3	2.46783e+07				728	80.8444	8.90967
Q02257	Junction plakoglobin OS=Mus musculus GN=Jup PE=1 SV=3 - [PLAK_MOUSE]	19.7509	4.83	1	3	3	7	3.19708e+07				745	81.7488	6.13818
P20918	Plasminogen OS=Mus musculus GN=Plg PE=1 SV=3 - [PLMN_MOUSE]	5.36443	1.97	1	2	2	2	3.31537e+07				812	90.7489	6.59521
Q9R0B9	Procollagen-lysine,2-oxoglutarate 5-dioxygenase 2 OS=Mus musculus GN=Plod2 PE=1 SV=2 - [PLOD2_MOUSE]	7.00473	1.9	1	1	1	2	2.65604e+06				737	84.4346	6.88818
P35700	Peroxiredoxin-1 OS=Mus musculus GN=Prdx1 PE=1 SV=1 - [PRDX1_MOUSE]	9.82884	5.03	1	1	1	4	1.77085e+07				199	22.1624	8.11865
Q08761	Vitamin K-dependent protein S OS=Mus musculus GN=Pros1 PE=2 SV=1 - [PROS_MOUSE]	2.04362	1.93	1	1	1	1	7.37528e+06				675	74.8858	5.8208
Q3UQ28	Peroxidasin homolog OS=Mus musculus GN=Pxdn PE=1 SV=2 - [PXDN_MOUSE]	2.8062	0.88	1	1	1	1	2.88718e+06				1475	164.998	7.13721
Q8BH97	Reticulocalbin-3 OS=Mus musculus GN=Rcn3 PE=1 SV=1 - [RCN3_MOUSE]	4.15967	3.66	1	1	1	2	1.43255e+06				328	37.9782	4.88135
Q8CEE7	Retinol dehydrogenase 13 OS=Mus musculus GN=Rdh13 PE=1 SV=1 - [RDH13_MOUSE]	0	3.89	1	1	1	1	2.82917e+06				334	36.441	8.85107
Q9D2Q8	Protein S100-A14 OS=Mus musculus GN=S100a14 PE=1 SV=1 - [S10AE_MOUSE]	4.39204	14.42	1	1	1	1	6.89892e+06				104	11.5918	5.50342
Q1LZI2	Putative thiamine transporter SLC35F3 OS=Mus musculus GN=Slc35f3 PE=2 SV=1 - [S35F3_MOUSE]	0	1.66	1	1	1	1	436610				421	46.8938	9.39307
Q91W10	Zinc transporter ZIP8 OS=Mus musculus GN=Slc39a8 PE=2 SV=1 - [S39A8_MOUSE]	2.05203	1.52	1	1	1	1					462	50.0496	5.85889
P50247	Adenosylhomocysteinase OS=Mus musculus GN=Ahcy PE=1 SV=3 - [SAHH_MOUSE]	9.25334	2.78	1	1	1	3	9708775				432	47.6573	6.53662
P20826	Kit ligand OS=Mus musculus GN=Kitlg PE=1 SV=1 - [SCF_MOUSE]	5.7875	5.86	1	1	1	2	3.33464e+07				273	30.6257	5.40186
Q8BMZ5	tRNA-splicing endonuclease subunit Sen34 OS=Mus musculus GN=Tsen34 PE=2 SV=2 - [SEN34_MOUSE]	2.22356	1.9	6	1	1	1	1.39181e+07				316	34.1757	7.04932
Q91YJ2	Sorting nexin-4 OS=Mus musculus GN=Snx4 PE=1 SV=1 - [SNX4_MOUSE]	1.65395	1.56	1	1	1	1					450	51.7451	5.79541
O09164	Extracellular superoxide dismutase [Cu-Zn] OS=Mus musculus GN=Sod3 PE=1 SV=1 - [SODE_MOUSE]	6.41677	5.18	1	1	1	2	1.14712e+07				251	27.3747	6.84424
P70124	Serpin B5 OS=Mus musculus GN=Serpinb5 PE=1 SV=1 - [SPB5_MOUSE]	7.67431	2.93	1	1	1	3	5.18125e+06				375	42.0845	5.77002
P68373	Tubulin alpha-1C chain OS=Mus musculus GN=Tuba1c PE=1 SV=1 - [TBA1C_MOUSE]	5.15941	6.9	7	2	2	2	9.25262e+06				449	49.8775	5.09717
Q08423	Trefoil factor 1 OS=Mus musculus GN=Tff1 PE=2 SV=1 - [TFF1_MOUSE]	25.0673	28.74	1	2	2	9	3.84181e+07				87	9.66343	4.65283
P19221	Prothrombin OS=Mus musculus GN=F2 PE=1 SV=1 - [THRB_MOUSE]	2.15707	1.46	1	1	1	1	5.00995e+06				618	70.2237	6.43018
Q99J36	THUMP domain-containing protein 1 OS=Mus musculus GN=Thumpd1 PE=1 SV=1 - [THUM1_MOUSE]	2.47887	2.29	1	1	1	1	4.16233e+06				350	38.8608	6.07471
Q8BX35	Tumor necrosis factor receptor superfamily member 27 OS=Mus musculus GN=Eda2r PE=2 SV=1 - [TNR27_MOUSE]	3.23072	4.71	1	1	1	1	4.49987e+06				297	33.0447	5.18604
O89023	Tripeptidyl-peptidase 1 OS=Mus musculus GN=Tpp1 PE=1 SV=2 - [TPP1_MOUSE]	3.16207	2.49	1	1	1	1	4918859				562	61.3038	6.56592
P08071	Lactotransferrin OS=Mus musculus GN=Ltf PE=1 SV=4 - [TRFL_MOUSE]	0	1.13	1	1	1	1	7.84117e+06				707	77.788	8.52881
Q9Z1T2	Thrombospondin-4 OS=Mus musculus GN=Thbs4 PE=1 SV=1 - [TSP4_MOUSE]	3.98965	1.77	1	1	1	1	1.14379e+07				963	106.299	4.66553
Q60930	Voltage-dependent anion-selective channel protein 2 OS=Mus musculus GN=Vdac2 PE=1 SV=2 - [VDAC2_MOUSE]	2.3101	4.07	1	1	1	1	1.01315e+06				295	31.7126	7.48877
P35969	Vascular endothelial growth factor receptor 1 OS=Mus musculus GN=Flt1 PE=1 SV=1 - [VGFR1_MOUSE]	2.3078	0.98	1	1	1	1					1333	149.781	8.30908
Q62468	Villin-1 OS=Mus musculus GN=Vil1 PE=1 SV=3 - [VILI_MOUSE]	0	1.45	1	1	1	2					827	92.7166	6.03662
Q9Z0K8	Pantetheinase OS=Mus musculus GN=Vnn1 PE=1 SV=3 - [VNN1_MOUSE]	2.69531	2.54	1	1	1	1	1.18507e+06				512	57.0543	5.93506
Q3UMB9	WASH complex subunit 4 OS=Mus musculus GN=Washc4 PE=1 SV=2 - [WASC4_MOUSE]	0	1.11	1	1	1	1	1.81468e+06				1173	136.283	7.37158
Q9DAU7	WAP four-disulfide core domain protein 2 OS=Mus musculus GN=Wfdc2 PE=1 SV=1 - [WFDC2_MOUSE]	2.42982	6.32	1	1	1	1	2.47464e+07				174	18.0195	5.33838
Q64695	Endothelial protein C receptor OS=Mus musculus GN=Procr PE=1 SV=3 - [EPCR_MOUSE]	6.23842	5.37	1	1	1	2	9.68518e+07				242	27.1716	5.97314
Q9ESY9	Gamma-interferon-inducible lysosomal thiol reductase OS=Mus musculus GN=Ifi30 PE=1 SV=3 - [GILT_MOUSE]	3.10316	5.24	1	1	1	1	3.48086e+07				248	27.7657	5.0083
A6X935	Inter alpha-trypsin inhibitor, heavy chain 4 OS=Mus musculus GN=Itih4 PE=1 SV=2 - [ITIH4_MOUSE]	3.82108	2.02	1	2	2	3	1.94052e+07				942	104.594	6.40479
P35951	Low-density lipoprotein receptor OS=Mus musculus GN=Ldlr PE=1 SV=2 - [LDLR_MOUSE]	10.7307	3.13	1	2	2	4	3.75152e+06				862	94.8853	5.021
M3XYN3	Apolipoprotein A-I OS=Mustela putorius furo GN=APOA1 PE=3 SV=2 - [APOA1_MUSPF]	65.3241	22.93	1	7	7	20	2.85361e+08				266	30.1609	5.92236
E9Q394	A-kinase anchor protein 13 OS=Mus musculus GN=Akap13 PE=1 SV=1 - [AKP13_MOUSE]	0	0.32	1	1	1	1					2776	303.786	5.37646
P68033	Actin, alpha cardiac muscle 1 OS=Mus musculus GN=Actc1 PE=1 SV=1 - [ACTC_MOUSE]	77.2791	28.12	4	1	10	31	1.78828e+08				377	41.9919	5.38916	P68033	Actin, alpha cardiac muscle 1 OS=Mus musculus GN=Actc1 PE=1 SV=1 - [ACTC_MOUSE]	77.2791	28.12	4	1	10	31	1.78828e+08				377	41.9919	5.38916
P0C0S6	Histone H2A.Z OS=Mus musculus GN=H2afz PE=1 SV=2 - [H2AZ_MOUSE]	3.8961	5.47	11	1	1	3	4.89181e+06				128	13.5446	10.5796	P0C0S6	Histone H2A.Z OS=Mus musculus GN=H2afz PE=1 SV=2 - [H2AZ_MOUSE]	3.8961	5.47	11	1	1	3	4.89181e+06				128	13.5446	10.5796
P68510	14-3-3 protein eta OS=Mus musculus GN=Ywhah PE=1 SV=2 - [1433F_MOUSE]	2.10716	5.69	1	1	1	1	7.38367e+06				246	28.194	4.89404	P68510	14-3-3 protein eta OS=Mus musculus GN=Ywhah PE=1 SV=2 - [1433F_MOUSE]	2.10716	5.69	1	1	1	1	7.38367e+06				246	28.194	4.89404
P68254	14-3-3 protein theta OS=Mus musculus GN=Ywhaq PE=1 SV=1 - [1433T_MOUSE]	3.70887	5.71	1	1	1	1	5.11262e+06				245	27.7608	4.77979	P68254	14-3-3 protein theta OS=Mus musculus GN=Ywhaq PE=1 SV=1 - [1433T_MOUSE]	3.70887	5.71	1	1	1	1	5.11262e+06				245	27.7608	4.77979
Q6GQT1	Alpha-2-macroglobulin-P OS=Mus musculus GN=A2m PE=2 SV=2 - [A2MG_MOUSE]	15.4122	1.83	1	2	2	6	5.26184e+07				1474	164.248	6.60986	Q6GQT1	Alpha-2-macroglobulin-P OS=Mus musculus GN=A2m PE=2 SV=2 - [A2MG_MOUSE]	15.4122	1.83	1	2	2	6	5.26184e+07				1474	164.248	6.60986
P57780	Alpha-actinin-4 OS=Mus musculus GN=Actn4 PE=1 SV=1 - [ACTN4_MOUSE]	3.98526	1.75	1	1	1	1	4.71013e+06				912	104.911	5.41455	P57780	Alpha-actinin-4 OS=Mus musculus GN=Actn4 PE=1 SV=1 - [ACTN4_MOUSE]	3.98526	1.75	1	1	1	1	4.71013e+06				912	104.911	5.41455
Q7TNK8	ADM2 OS=Mus musculus GN=Adm2 PE=2 SV=1 - [ADM2_MOUSE]	1.68376	7.33	1	1	1	1	470245				150	16.1776	11.8979	Q7TNK8	ADM2 OS=Mus musculus GN=Adm2 PE=2 SV=1 - [ADM2_MOUSE]	1.68376	7.33	1	1	1	1	470245				150	16.1776	11.8979
Q9DCT1	1,5-anhydro-D-fructose reductase OS=Mus musculus GN=Akr1e2 PE=1 SV=1 - [AKCL2_MOUSE]	9.23557	2.66	2	1	1	4	1.3203e+07				301	34.4388	7.32764	Q9DCT1	1,5-anhydro-D-fructose reductase OS=Mus musculus GN=Akr1e2 PE=1 SV=1 - [AKCL2_MOUSE]	9.23557	2.66	2	1	1	4	1.3203e+07				301	34.4388	7.32764
P07724	Serum albumin OS=Mus musculus GN=Alb PE=1 SV=3 - [ALBU_MOUSE]	335.036	5.92	1	3	3	132	1.03221e+10				608	68.6477	6.07471	P07724	Serum albumin OS=Mus musculus GN=Alb PE=1 SV=3 - [ALBU_MOUSE]	335.036	5.92	1	3	3	132	1.03221e+10				608	68.6477	6.07471
P05064	Fructose-bisphosphate aldolase A OS=Mus musculus GN=Aldoa PE=1 SV=2 - [ALDOA_MOUSE]	1.70596	5.77	1	2	2	2	1.14983e+07				364	39.3313	8.08936	P05064	Fructose-bisphosphate aldolase A OS=Mus musculus GN=Aldoa PE=1 SV=2 - [ALDOA_MOUSE]	1.70596	5.77	1	2	2	2	1.14983e+07				364	39.3313	8.08936
Q91Y97	Fructose-bisphosphate aldolase B OS=Mus musculus GN=Aldob PE=1 SV=3 - [ALDOB_MOUSE]	2.85391	4.67	1	1	1	1	7.78949e+06				364	39.4821	8.26514	Q91Y97	Fructose-bisphosphate aldolase B OS=Mus musculus GN=Aldob PE=1 SV=3 - [ALDOB_MOUSE]	2.85391	4.67	1	1	1	1	7.78949e+06				364	39.4821	8.26514
P45376	Aldose reductase OS=Mus musculus GN=Akr1b1 PE=1 SV=3 - [ALDR_MOUSE]	2.29493	8.54	1	2	2	2	1.74063e+07				316	35.7095	7.18115	P45376	Aldose reductase OS=Mus musculus GN=Akr1b1 PE=1 SV=3 - [ALDR_MOUSE]	2.29493	8.54	1	2	2	2	1.74063e+07				316	35.7095	7.18115
Q9Z1P8	Angiopoietin-related protein 4 OS=Mus musculus GN=Angptl4 PE=2 SV=1 - [ANGL4_MOUSE]	9.77748	10	1	3	3	3	3.65779e+07				410	45.5098	8.1333	Q9Z1P8	Angiopoietin-related protein 4 OS=Mus musculus GN=Angptl4 PE=2 SV=1 - [ANGL4_MOUSE]	9.77748	10	1	3	3	3	3.65779e+07				410	45.5098	8.1333
P32261	Antithrombin-III OS=Mus musculus GN=Serpinc1 PE=1 SV=1 - [ANT3_MOUSE]	16.013	6.45	1	3	3	6	4.02155e+07				465	51.9706	6.45557	P32261	Antithrombin-III OS=Mus musculus GN=Serpinc1 PE=1 SV=1 - [ANT3_MOUSE]	16.013	6.45	1	3	3	6	4.02155e+07				465	51.9706	6.45557
P10107	Annexin A1 OS=Mus musculus GN=Anxa1 PE=1 SV=2 - [ANXA1_MOUSE]	17.3436	11.27	1	3	3	5	4.69709e+06				346	38.71	7.37158	P10107	Annexin A1 OS=Mus musculus GN=Anxa1 PE=1 SV=2 - [ANXA1_MOUSE]	17.3436	11.27	1	3	3	5	4.69709e+06				346	38.71	7.37158
B2RUJ5	Amyloid-beta A4 precursor protein-binding family A member 1 OS=Mus musculus GN=Apba1 PE=1 SV=2 - [APBA1_MOUSE]	0	0.83	1	1	1	1					842	92.8514	4.88135	B2RUJ5	Amyloid-beta A4 precursor protein-binding family A member 1 OS=Mus musculus GN=Apba1 PE=1 SV=2 - [APBA1_MOUSE]	0	0.83	1	1	1	1					842	92.8514	4.88135
P98084	Amyloid-beta A4 precursor protein-binding family A member 2 OS=Mus musculus GN=Apba2 PE=1 SV=2 - [APBA2_MOUSE]	1.84808	1.73	1	1	1	1	1.14819e+07				750	82.7061	4.88135	P98084	Amyloid-beta A4 precursor protein-binding family A member 2 OS=Mus musculus GN=Apba2 PE=1 SV=2 - [APBA2_MOUSE]	1.84808	1.73	1	1	1	1	1.14819e+07				750	82.7061	4.88135
Q7SIG6	Arf-GAP with SH3 domain, ANK repeat and PH domain-containing protein 2 OS=Mus musculus GN=Asap2 PE=1 SV=3 - [ASAP2_MOUSE]	10.5245	0.84	1	1	1	5	1.93674e+07				958	106.738	6.65381	Q7SIG6	Arf-GAP with SH3 domain, ANK repeat and PH domain-containing protein 2 OS=Mus musculus GN=Asap2 PE=1 SV=3 - [ASAP2_MOUSE]	10.5245	0.84	1	1	1	5	1.93674e+07				958	106.738	6.65381
P21237	Brain-derived neurotrophic factor OS=Mus musculus GN=Bdnf PE=1 SV=1 - [BDNF_MOUSE]	3.96045	8.03	1	2	2	2	6.93215e+06				249	28.1051	8.66064	P21237	Brain-derived neurotrophic factor OS=Mus musculus GN=Bdnf PE=1 SV=1 - [BDNF_MOUSE]	3.96045	8.03	1	2	2	2	6.93215e+06				249	28.1051	8.66064
Q8C6D4	BEN domain-containing protein 5 OS=Mus musculus GN=Bend5 PE=2 SV=1 - [BEND5_MOUSE]	2.18771	3.33	1	1	1	1	3.05669e+07				421	48.1967	6.07471	Q8C6D4	BEN domain-containing protein 5 OS=Mus musculus GN=Bend5 PE=2 SV=1 - [BEND5_MOUSE]	2.18771	3.33	1	1	1	1	3.05669e+07				421	48.1967	6.07471
Q9ER10	Brain-specific serine protease 4 OS=Mus musculus GN=Prss22 PE=2 SV=1 - [BSSP4_MOUSE]	5.67762	11.44	1	3	3	3	1.52077e+07				306	33.2409	6.96143	Q9ER10	Brain-specific serine protease 4 OS=Mus musculus GN=Prss22 PE=2 SV=1 - [BSSP4_MOUSE]	5.67762	11.44	1	3	3	3	1.52077e+07				306	33.2409	6.96143
Q9WTR5	Cadherin-13 OS=Mus musculus GN=Cdh13 PE=1 SV=2 - [CAD13_MOUSE]	11.1433	3.08	1	2	2	4	2.18749e+07				714	78.137	5.12256	Q9WTR5	Cadherin-13 OS=Mus musculus GN=Cdh13 PE=1 SV=2 - [CAD13_MOUSE]	11.1433	3.08	1	2	2	4	2.18749e+07				714	78.137	5.12256
P97326	Cadherin-6 OS=Mus musculus GN=Cdh6 PE=1 SV=2 - [CADH6_MOUSE]	1.84601	1.65	1	1	1	2	2.3729e+06				790	88.3	4.99561	P97326	Cadherin-6 OS=Mus musculus GN=Cdh6 PE=1 SV=2 - [CADH6_MOUSE]	1.84601	1.65	1	1	1	2	2.3729e+06				790	88.3	4.99561
P70269	Cathepsin E OS=Mus musculus GN=Ctse PE=1 SV=2 - [CATE_MOUSE]	10.4773	2.52	1	1	1	4	84692625				397	42.9102	4.64014	P70269	Cathepsin E OS=Mus musculus GN=Ctse PE=1 SV=2 - [CATE_MOUSE]	10.4773	2.52	1	1	1	4	84692625				397	42.9102	4.64014
Q9CR92	Coiled-coil domain-containing protein 96 OS=Mus musculus GN=Ccdc96 PE=2 SV=1 - [CCD96_MOUSE]	0	1.88	1	1	1	1					584	67.2149	5.03369	Q9CR92	Coiled-coil domain-containing protein 96 OS=Mus musculus GN=Ccdc96 PE=2 SV=1 - [CCD96_MOUSE]	0	1.88	1	1	1	1					584	67.2149	5.03369
P01027	Complement C3 OS=Mus musculus GN=C3 PE=1 SV=3 - [CO3_MOUSE]	7.63523	2.16	1	3	3	3	3.25833e+07				1663	186.366	6.72705	P01027	Complement C3 OS=Mus musculus GN=C3 PE=1 SV=3 - [CO3_MOUSE]	7.63523	2.16	1	3	3	3	3.25833e+07				1663	186.366	6.72705
P01029	Complement C4-B OS=Mus musculus GN=C4b PE=1 SV=3 - [CO4B_MOUSE]	2.62625	0.58	1	1	1	1	3.09887e+06				1738	192.794	7.53271	P01029	Complement C4-B OS=Mus musculus GN=C4b PE=1 SV=3 - [CO4B_MOUSE]	2.62625	0.58	1	1	1	1	3.09887e+06				1738	192.794	7.53271
O88207	Collagen alpha-1(V) chain OS=Mus musculus GN=Col5a1 PE=1 SV=2 - [CO5A1_MOUSE]	2.11266	0.49	1	1	1	1	12465889				1838	183.564	4.98291	O88207	Collagen alpha-1(V) chain OS=Mus musculus GN=Col5a1 PE=1 SV=2 - [CO5A1_MOUSE]	2.11266	0.49	1	1	1	1	12465889				1838	183.564	4.98291
Q04857	Collagen alpha-1(VI) chain OS=Mus musculus GN=Col6a1 PE=1 SV=1 - [CO6A1_MOUSE]	4.96225	2.24	1	2	2	2	1.64694e+07				1025	108.422	5.36377	Q04857	Collagen alpha-1(VI) chain OS=Mus musculus GN=Col6a1 PE=1 SV=1 - [CO6A1_MOUSE]	4.96225	2.24	1	2	2	2	1.64694e+07				1025	108.422	5.36377
Q9JLL0	Cysteine-rich motor neuron 1 protein OS=Mus musculus GN=Crim1 PE=2 SV=2 - [CRIM1_MOUSE]	1.64852	1.06	1	1	1	1	713433				1037	113.987	5.33838	Q9JLL0	Cysteine-rich motor neuron 1 protein OS=Mus musculus GN=Crim1 PE=2 SV=2 - [CRIM1_MOUSE]	1.64852	1.06	1	1	1	1	713433				1037	113.987	5.33838
Q9JM58	Cytokine receptor-like factor 1 OS=Mus musculus GN=Crlf1 PE=1 SV=1 - [CRLF1_MOUSE]	2.72415	4	1	1	1	1	9.70245e+06				425	46.6326	8.93896	Q9JM58	Cytokine receptor-like factor 1 OS=Mus musculus GN=Crlf1 PE=1 SV=1 - [CRLF1_MOUSE]	2.72415	4	1	1	1	1	9.70245e+06				425	46.6326	8.93896
Q8CFG8	Complement C1s-B subcomponent OS=Mus musculus GN=C1sb PE=2 SV=1 - [CS1B_MOUSE]	0	1.16	1	1	1	1	1.67373e+06				688	76.6507	4.91943	Q8CFG8	Complement C1s-B subcomponent OS=Mus musculus GN=C1sb PE=2 SV=1 - [CS1B_MOUSE]	0	1.16	1	1	1	1	1.67373e+06				688	76.6507	4.91943
Q9R0P5	Destrin OS=Mus musculus GN=Dstn PE=1 SV=3 - [DEST_MOUSE]	0	6.67	1	1	1	2	2.21351e+07				165	18.5095	7.97217	Q9R0P5	Destrin OS=Mus musculus GN=Dstn PE=1 SV=3 - [DEST_MOUSE]	0	6.67	1	1	1	2	2.21351e+07				165	18.5095	7.97217
Q8R1A4	Dedicator of cytokinesis protein 7 OS=Mus musculus GN=Dock7 PE=1 SV=3 - [DOCK7_MOUSE]	0	0.75	1	1	1	1	3.31175e+07				2130	241.286	6.7124	Q8R1A4	Dedicator of cytokinesis protein 7 OS=Mus musculus GN=Dock7 PE=1 SV=3 - [DOCK7_MOUSE]	0	0.75	1	1	1	1	3.31175e+07				2130	241.286	6.7124
P58252	Elongation factor 2 OS=Mus musculus GN=Eef2 PE=1 SV=2 - [EF2_MOUSE]	9.49269	4.43	1	3	3	4	7.82149e+06				858	95.2529	6.82959	P58252	Elongation factor 2 OS=Mus musculus GN=Eef2 PE=1 SV=2 - [EF2_MOUSE]	9.49269	4.43	1	3	3	4	7.82149e+06				858	95.2529	6.82959
Q60750	Ephrin type-A receptor 1 OS=Mus musculus GN=Epha1 PE=1 SV=2 - [EPHA1_MOUSE]	2.11946	1.02	1	1	1	1	4.95126e+07				977	108.508	6.32861	Q60750	Ephrin type-A receptor 1 OS=Mus musculus GN=Epha1 PE=1 SV=2 - [EPHA1_MOUSE]	2.11946	1.02	1	1	1	1	4.95126e+07				977	108.508	6.32861
Q99L47	Hsc70-interacting protein OS=Mus musculus GN=St13 PE=1 SV=1 - [F10A1_MOUSE]	2.11439	3.5	1	1	1	1	7780221				371	41.6295	5.26221	Q99L47	Hsc70-interacting protein OS=Mus musculus GN=St13 PE=1 SV=1 - [F10A1_MOUSE]	2.11439	3.5	1	1	1	1	7780221				371	41.6295	5.26221
Q08879	Fibulin-1 OS=Mus musculus GN=Fbln1 PE=1 SV=2 - [FBLN1_MOUSE]	50.578	17.45	1	8	8	14	3.18355e+07				705	77.9806	5.16064	Q08879	Fibulin-1 OS=Mus musculus GN=Fbln1 PE=1 SV=2 - [FBLN1_MOUSE]	50.578	17.45	1	8	8	14	3.18355e+07				705	77.9806	5.16064
Q8BPB5	EGF-containing fibulin-like extracellular matrix protein 1 OS=Mus musculus GN=Efemp1 PE=1 SV=1 - [FBLN3_MOUSE]	15.7211	4.87	1	2	2	6	1.38989e+07				493	54.9163	5.13525	Q8BPB5	EGF-containing fibulin-like extracellular matrix protein 1 OS=Mus musculus GN=Efemp1 PE=1 SV=1 - [FBLN3_MOUSE]	15.7211	4.87	1	2	2	6	1.38989e+07				493	54.9163	5.13525
P29699	Alpha-2-HS-glycoprotein OS=Mus musculus GN=Ahsg PE=1 SV=1 - [FETUA_MOUSE]	165.718	2.03	1	1	1	77	2544854844				345	37.3017	6.50732	P29699	Alpha-2-HS-glycoprotein OS=Mus musculus GN=Ahsg PE=1 SV=1 - [FETUA_MOUSE]	165.718	2.03	1	1	1	77	2544854844				345	37.3017	6.50732
Q8BTM8	Filamin-A OS=Mus musculus GN=Flna PE=1 SV=5 - [FLNA_MOUSE]	6.71711	1.13	1	2	2	2	8.32816e+06				2647	281.046	6.03662	Q8BTM8	Filamin-A OS=Mus musculus GN=Flna PE=1 SV=5 - [FLNA_MOUSE]	6.71711	1.13	1	2	2	2	8.32816e+06				2647	281.046	6.03662
Q80X90	Filamin-B OS=Mus musculus GN=Flnb PE=1 SV=3 - [FLNB_MOUSE]	2.39134	0.5	1	1	1	1	615195				2602	277.651	5.70654	Q80X90	Filamin-B OS=Mus musculus GN=Flnb PE=1 SV=3 - [FLNB_MOUSE]	2.39134	0.5	1	1	1	1	615195				2602	277.651	5.70654
P09528	Ferritin heavy chain OS=Mus musculus GN=Fth1 PE=1 SV=2 - [FRIH_MOUSE]	1.64109	9.34	1	2	2	3	1.43492e+07				182	21.0533	5.88428	P09528	Ferritin heavy chain OS=Mus musculus GN=Fth1 PE=1 SV=2 - [FRIH_MOUSE]	1.64109	9.34	1	2	2	3	1.43492e+07				182	21.0533	5.88428
Q62356	Follistatin-related protein 1 OS=Mus musculus GN=Fstl1 PE=1 SV=2 - [FSTL1_MOUSE]	0	5.23	1	1	1	1	2.33342e+07				306	34.5316	5.84619	Q62356	Follistatin-related protein 1 OS=Mus musculus GN=Fstl1 PE=1 SV=2 - [FSTL1_MOUSE]	0	5.23	1	1	1	1	2.33342e+07				306	34.5316	5.84619
P13020	Gelsolin OS=Mus musculus GN=Gsn PE=1 SV=3 - [GELS_MOUSE]	52.7841	6.41	1	3	3	13	3.19197e+07				780	85.8881	6.17627	P13020	Gelsolin OS=Mus musculus GN=Gsn PE=1 SV=3 - [GELS_MOUSE]	52.7841	6.41	1	3	3	13	3.19197e+07				780	85.8881	6.17627
Q6S5C2	N-acetylglucosamine-1-phosphotransferase subunit gamma OS=Mus musculus GN=Gnptg PE=1 SV=1 - [GNPTG_MOUSE]	7.64502	4.56	1	1	1	2	1.95203e+07				307	34.1473	6.91748	Q6S5C2	N-acetylglucosamine-1-phosphotransferase subunit gamma OS=Mus musculus GN=Gnptg PE=1 SV=1 - [GNPTG_MOUSE]	7.64502	4.56	1	1	1	2	1.95203e+07				307	34.1473	6.91748
Q9QZF2	Glypican-1 OS=Mus musculus GN=Gpc1 PE=1 SV=1 - [GPC1_MOUSE]	0	2.51	1	1	1	1	1.96214e+07				557	61.3207	7.04932	Q9QZF2	Glypican-1 OS=Mus musculus GN=Gpc1 PE=1 SV=1 - [GPC1_MOUSE]	0	2.51	1	1	1	1	1.96214e+07				557	61.3207	7.04932
Q3UHK3	Protein GREB1 OS=Mus musculus GN=Greb1 PE=2 SV=2 - [GREB1_MOUSE]	1.60415	0.77	1	1	1	1	1.01748e+06				1954	216.789	6.91748	Q3UHK3	Protein GREB1 OS=Mus musculus GN=Greb1 PE=2 SV=2 - [GREB1_MOUSE]	1.60415	0.77	1	1	1	1	1.01748e+06				1954	216.789	6.91748
P10649	Glutathione S-transferase Mu 1 OS=Mus musculus GN=Gstm1 PE=1 SV=2 - [GSTM1_MOUSE]	2.90623	5.5	1	1	1	1	433370				218	25.9531	7.94287	P10649	Glutathione S-transferase Mu 1 OS=Mus musculus GN=Gstm1 PE=1 SV=2 - [GSTM1_MOUSE]	2.90623	5.5	1	1	1	1	433370				218	25.9531	7.94287
P14430	H-2 class I histocompatibility antigen, Q8 alpha chain OS=Mus musculus GN=H2-Q8 PE=3 SV=1 - [HA18_MOUSE]	23.4067	12.58	9	1	4	12	1.89427e+07				326	37.3868	5.93506	P14430	H-2 class I histocompatibility antigen, Q8 alpha chain OS=Mus musculus GN=H2-Q8 PE=3 SV=1 - [HA18_MOUSE]	23.4067	12.58	9	1	4	12	1.89427e+07				326	37.3868	5.93506
P01942	Hemoglobin subunit alpha OS=Mus musculus GN=Hba PE=1 SV=2 - [HBA_MOUSE]	32.2165	16.9	1	1	2	10	5.51878e+08				142	15.0758	8.22119	P01942	Hemoglobin subunit alpha OS=Mus musculus GN=Hba PE=1 SV=2 - [HBA_MOUSE]	32.2165	16.9	1	1	2	10	5.51878e+08				142	15.0758	8.22119
P20243	Hemoglobin subunit alpha-1/2 OS=Mustela putorius furo PE=1 SV=1 - [HBA_MUSPF]	46.1822	17.73	3	1	2	15	5.06195e+08				141	15.1898	8.07471	P20243	Hemoglobin subunit alpha-1/2 OS=Mustela putorius furo PE=1 SV=1 - [HBA_MUSPF]	46.1822	17.73	3	1	2	15	5.06195e+08				141	15.1898	8.07471
P02088	Hemoglobin subunit beta-1 OS=Mus musculus GN=Hbb-b1 PE=1 SV=2 - [HBB1_MOUSE]	9.55052	12.93	5	2	2	4	7.35502e+08				147	15.8301	7.6499	P02088	Hemoglobin subunit beta-1 OS=Mus musculus GN=Hbb-b1 PE=1 SV=2 - [HBB1_MOUSE]	9.55052	12.93	5	2	2	4	7.35502e+08				147	15.8301	7.6499
P49182	Heparin cofactor 2 OS=Mus musculus GN=Serpind1 PE=1 SV=1 - [HEP2_MOUSE]	3.07747	3.14	1	1	1	1	2.87908e+06				478	54.462	7.34229	P49182	Heparin cofactor 2 OS=Mus musculus GN=Serpind1 PE=1 SV=1 - [HEP2_MOUSE]	3.07747	3.14	1	1	1	1	2.87908e+06				478	54.462	7.34229
Q9R098	Hepatocyte growth factor activator OS=Mus musculus GN=Hgfac PE=1 SV=1 - [HGFA_MOUSE]	5.411	4.9	1	3	3	4	1.79891e+07				653	70.5219	7.03467	Q9R098	Hepatocyte growth factor activator OS=Mus musculus GN=Hgfac PE=1 SV=1 - [HGFA_MOUSE]	5.411	4.9	1	3	3	4	1.79891e+07				653	70.5219	7.03467
O35310	Heparan sulfate glucosamine 3-O-sulfotransferase 1 OS=Mus musculus GN=Hs3st1 PE=1 SV=1 - [HS3S1_MOUSE]	8.15665	6.43	1	2	2	3	5361478				311	35.8768	8.82178	O35310	Heparan sulfate glucosamine 3-O-sulfotransferase 1 OS=Mus musculus GN=Hs3st1 PE=1 SV=1 - [HS3S1_MOUSE]	8.15665	6.43	1	2	2	3	5361478				311	35.8768	8.82178
Q8BM72	Heat shock 70 kDa protein 13 OS=Mus musculus GN=Hspa13 PE=1 SV=1 - [HSP13_MOUSE]	0	2.76	1	1	1	1	2.00456e+07				471	51.677	5.63037	Q8BM72	Heat shock 70 kDa protein 13 OS=Mus musculus GN=Hspa13 PE=1 SV=1 - [HSP13_MOUSE]	0	2.76	1	1	1	1	2.00456e+07				471	51.677	5.63037
P47877	Insulin-like growth factor-binding protein 2 OS=Mus musculus GN=Igfbp2 PE=2 SV=2 - [IBP2_MOUSE]	4.17509	4.26	1	1	1	1	4.55894e+06				305	32.8252	7.63525	P47877	Insulin-like growth factor-binding protein 2 OS=Mus musculus GN=Igfbp2 PE=2 SV=2 - [IBP2_MOUSE]	4.17509	4.26	1	1	1	1	4.55894e+06				305	32.8252	7.63525
Q91YJ5	Translation initiation factor IF-2, mitochondrial OS=Mus musculus GN=Mtif2 PE=1 SV=2 - [IF2M_MOUSE]	2.05387	1.38	1	1	1	1	970339				727	81.2377	7.23975	Q91YJ5	Translation initiation factor IF-2, mitochondrial OS=Mus musculus GN=Mtif2 PE=1 SV=2 - [IF2M_MOUSE]	2.05387	1.38	1	1	1	1	970339				727	81.2377	7.23975
Q61703	Inter-alpha-trypsin inhibitor heavy chain H2 OS=Mus musculus GN=Itih2 PE=1 SV=1 - [ITIH2_MOUSE]	68.5952	6.66	1	7	7	30	1.23533e+09				946	105.861	7.26904	Q61703	Inter-alpha-trypsin inhibitor heavy chain H2 OS=Mus musculus GN=Itih2 PE=1 SV=1 - [ITIH2_MOUSE]	68.5952	6.66	1	7	7	30	1.23533e+09				946	105.861	7.26904
P02535	Keratin, type I cytoskeletal 10 OS=Mus musculus GN=Krt10 PE=1 SV=3 - [K1C10_MOUSE]	37.8005	6.49	12	2	4	13	5.38851e+07				570	57.7351	5.10986	P02535	Keratin, type I cytoskeletal 10 OS=Mus musculus GN=Krt10 PE=1 SV=3 - [K1C10_MOUSE]	37.8005	6.49	12	2	4	13	5.38851e+07				570	57.7351	5.10986
Q61781	Keratin, type I cytoskeletal 14 OS=Mus musculus GN=Krt14 PE=1 SV=2 - [K1C14_MOUSE]	21.4371	12.19	19	1	5	8	1.59648e+07				484	52.8339	5.17334	Q61781	Keratin, type I cytoskeletal 14 OS=Mus musculus GN=Krt14 PE=1 SV=2 - [K1C14_MOUSE]	21.4371	12.19	19	1	5	8	1.59648e+07				484	52.8339	5.17334
Q6IFX2	Keratin, type I cytoskeletal 42 OS=Mus musculus GN=Krt42 PE=1 SV=1 - [K1C42_MOUSE]	27.306	10.84	14	1	4	11	1.12454e+07				452	50.1019	5.16064	Q6IFX2	Keratin, type I cytoskeletal 42 OS=Mus musculus GN=Krt42 PE=1 SV=1 - [K1C42_MOUSE]	27.306	10.84	14	1	4	11	1.12454e+07				452	50.1019	5.16064
Q3TTY5	Keratin, type II cytoskeletal 2 epidermal OS=Mus musculus GN=Krt2 PE=1 SV=1 - [K22E_MOUSE]	3.56768	1.98	1	1	1	1	1.49043e+07				707	70.8798	8.06006	Q3TTY5	Keratin, type II cytoskeletal 2 epidermal OS=Mus musculus GN=Krt2 PE=1 SV=1 - [K22E_MOUSE]	3.56768	1.98	1	1	1	1	1.49043e+07				707	70.8798	8.06006
Q3UV17	Keratin, type II cytoskeletal 2 oral OS=Mus musculus GN=Krt76 PE=1 SV=1 - [K22O_MOUSE]	4.74688	1.52	1	1	1	2	38413212				594	62.806	8.42627	Q3UV17	Keratin, type II cytoskeletal 2 oral OS=Mus musculus GN=Krt76 PE=1 SV=1 - [K22O_MOUSE]	4.74688	1.52	1	1	1	2	38413212				594	62.806	8.42627
P50446	Keratin, type II cytoskeletal 6A OS=Mus musculus GN=Krt6a PE=1 SV=3 - [K2C6A_MOUSE]	13.9078	6.33	5	3	3	5	5.0948e+07				553	59.2986	7.94287	P50446	Keratin, type II cytoskeletal 6A OS=Mus musculus GN=Krt6a PE=1 SV=3 - [K2C6A_MOUSE]	13.9078	6.33	5	3	3	5	5.0948e+07				553	59.2986	7.94287
Q8VED5	Keratin, type II cytoskeletal 79 OS=Mus musculus GN=Krt79 PE=1 SV=2 - [K2C79_MOUSE]	2.53593	2.26	1	1	1	1	4.49412e+07				531	57.5168	7.69385	Q8VED5	Keratin, type II cytoskeletal 79 OS=Mus musculus GN=Krt79 PE=1 SV=2 - [K2C79_MOUSE]	2.53593	2.26	1	1	1	1	4.49412e+07				531	57.5168	7.69385
O08677	Kininogen-1 OS=Mus musculus GN=Kng1 PE=1 SV=1 - [KNG1_MOUSE]	2.41226	1.36	1	1	1	1	1.89086e+08				661	73.0564	6.53662	O08677	Kininogen-1 OS=Mus musculus GN=Kng1 PE=1 SV=1 - [KNG1_MOUSE]	2.41226	1.36	1	1	1	1	1.89086e+08				661	73.0564	6.53662
Q91YA2	Serine/threonine-protein kinase H1 OS=Mus musculus GN=Pskh1 PE=2 SV=3 - [KPSH1_MOUSE]	0	3.07	1	1	1	1					424	48.0651	9.83252	Q91YA2	Serine/threonine-protein kinase H1 OS=Mus musculus GN=Pskh1 PE=2 SV=3 - [KPSH1_MOUSE]	0	3.07	1	1	1	1					424	48.0651	9.83252
P02469	Laminin subunit beta-1 OS=Mus musculus GN=Lamb1 PE=1 SV=3 - [LAMB1_MOUSE]	14.7191	3.81	1	5	5	5	2.02871e+07				1786	196.961	4.94482	P02469	Laminin subunit beta-1 OS=Mus musculus GN=Lamb1 PE=1 SV=3 - [LAMB1_MOUSE]	14.7191	3.81	1	5	5	5	2.02871e+07				1786	196.961	4.94482
Q61087	Laminin subunit beta-3 OS=Mus musculus GN=Lamb3 PE=1 SV=2 - [LAMB3_MOUSE]	3.23317	1.03	1	1	1	1	1.20617e+07				1168	128.816	7.47412	Q61087	Laminin subunit beta-3 OS=Mus musculus GN=Lamb3 PE=1 SV=2 - [LAMB3_MOUSE]	3.23317	1.03	1	1	1	1	1.20617e+07				1168	128.816	7.47412
Q61092	Laminin subunit gamma-2 OS=Mus musculus GN=Lamc2 PE=1 SV=2 - [LAMC2_MOUSE]	7.17946	3.02	1	2	2	3	7.01119e+06				1191	130.077	6.30322	Q61092	Laminin subunit gamma-2 OS=Mus musculus GN=Lamc2 PE=1 SV=2 - [LAMC2_MOUSE]	7.17946	3.02	1	2	2	3	7.01119e+06				1191	130.077	6.30322
P00342	L-lactate dehydrogenase C chain OS=Mus musculus GN=Ldhc PE=1 SV=2 - [LDHC_MOUSE]	2.55232	3.61	3	1	1	1	1.5289e+07				332	35.8891	8.20654	P00342	L-lactate dehydrogenase C chain OS=Mus musculus GN=Ldhc PE=1 SV=2 - [LDHC_MOUSE]	2.55232	3.61	3	1	1	1	1.5289e+07				332	35.8891	8.20654
P16045	Galectin-1 OS=Mus musculus GN=Lgals1 PE=1 SV=3 - [LEG1_MOUSE]	4.71783	11.11	1	1	1	1	2.60021e+07				135	14.8562	5.49072	P16045	Galectin-1 OS=Mus musculus GN=Lgals1 PE=1 SV=3 - [LEG1_MOUSE]	4.71783	11.11	1	1	1	1	2.60021e+07				135	14.8562	5.49072
P16110	Galectin-3 OS=Mus musculus GN=Lgals3 PE=1 SV=3 - [LEG3_MOUSE]	0	5.3	1	1	1	2	2.37709e+07				264	27.4975	8.38232	P16110	Galectin-3 OS=Mus musculus GN=Lgals3 PE=1 SV=3 - [LEG3_MOUSE]	0	5.3	1	1	1	2	2.37709e+07				264	27.4975	8.38232
Q9DBH5	Vesicular integral-membrane protein VIP36 OS=Mus musculus GN=Lman2 PE=1 SV=2 - [LMAN2_MOUSE]	2.48915	2.51	1	1	1	1	3.07325e+06				358	40.4042	6.94678	Q9DBH5	Vesicular integral-membrane protein VIP36 OS=Mus musculus GN=Lman2 PE=1 SV=2 - [LMAN2_MOUSE]	2.48915	2.51	1	1	1	1	3.07325e+06				358	40.4042	6.94678
P48678	Prelamin-A/C OS=Mus musculus GN=Lmna PE=1 SV=2 - [LMNA_MOUSE]	3.34949	1.95	1	1	1	1	4.07805e+06				665	74.1927	6.97607	P48678	Prelamin-A/C OS=Mus musculus GN=Lmna PE=1 SV=2 - [LMNA_MOUSE]	3.34949	1.95	1	1	1	1	4.07805e+06				665	74.1927	6.97607
P51885	Lumican OS=Mus musculus GN=Lum PE=1 SV=2 - [LUM_MOUSE]	2.68032	2.96	1	1	1	1	2.21375e+07				338	38.2406	6.43018	P51885	Lumican OS=Mus musculus GN=Lum PE=1 SV=2 - [LUM_MOUSE]	2.68032	2.96	1	1	1	1	2.21375e+07				338	38.2406	6.43018
Q9WVS7	Dual specificity mitogen-activated protein kinase kinase 5 OS=Mus musculus GN=Map2k5 PE=1 SV=1 - [MP2K5_MOUSE]	1.66979	1.56	1	1	1	1	4.14495e+07				448	50.0725	6.34131	Q9WVS7	Dual specificity mitogen-activated protein kinase kinase 5 OS=Mus musculus GN=Map2k5 PE=1 SV=1 - [MP2K5_MOUSE]	1.66979	1.56	1	1	1	1	4.14495e+07				448	50.0725	6.34131
P02798	Metallothionein-2 OS=Mus musculus GN=Mt2 PE=1 SV=2 - [MT2_MOUSE]	10.1394	19.67	1	1	1	5	1.49047e+07				61	6.11021	7.82568	P02798	Metallothionein-2 OS=Mus musculus GN=Mt2 PE=1 SV=2 - [MT2_MOUSE]	10.1394	19.67	1	1	1	5	1.49047e+07				61	6.11021	7.82568
P28665	Murinoglobulin-1 OS=Mus musculus GN=Mug1 PE=1 SV=3 - [MUG1_MOUSE]	9.44258	0.54	1	1	1	6	4.73873e+07				1476	165.193	6.41748	P28665	Murinoglobulin-1 OS=Mus musculus GN=Mug1 PE=1 SV=3 - [MUG1_MOUSE]	9.44258	0.54	1	1	1	6	4.73873e+07				1476	165.193	6.41748
Q61477	Neuroblastoma suppressor of tumorigenicity 1 OS=Mus musculus GN=Nbl1 PE=1 SV=2 - [NBL1_MOUSE]	7.70057	6.18	1	1	1	6	6.3578e+06				178	19.0941	4.93213	Q61477	Neuroblastoma suppressor of tumorigenicity 1 OS=Mus musculus GN=Nbl1 PE=1 SV=2 - [NBL1_MOUSE]	7.70057	6.18	1	1	1	6	6.3578e+06				178	19.0941	4.93213
P13595	Neural cell adhesion molecule 1 OS=Mus musculus GN=Ncam1 PE=1 SV=3 - [NCAM1_MOUSE]	7.93283	3.05	1	3	3	3	9.37425e+06				1115	119.353	4.83057	P13595	Neural cell adhesion molecule 1 OS=Mus musculus GN=Ncam1 PE=1 SV=3 - [NCAM1_MOUSE]	7.93283	3.05	1	3	3	3	9.37425e+06				1115	119.353	4.83057
Q78ZA7	Nucleosome assembly protein 1-like 4 OS=Mus musculus GN=Nap1l4 PE=1 SV=1 - [NP1L4_MOUSE]	1.80302	1.87	1	1	1	1	820010				375	42.6529	4.66553	Q78ZA7	Nucleosome assembly protein 1-like 4 OS=Mus musculus GN=Nap1l4 PE=1 SV=1 - [NP1L4_MOUSE]	1.80302	1.87	1	1	1	1	820010				375	42.6529	4.66553
Q91V88	Nephronectin OS=Mus musculus GN=Npnt PE=1 SV=1 - [NPNT_MOUSE]	18.7942	14.44	1	6	6	6	5.84782e+07				561	61.4499	8.35303	Q91V88	Nephronectin OS=Mus musculus GN=Npnt PE=1 SV=1 - [NPNT_MOUSE]	18.7942	14.44	1	6	6	6	5.84782e+07				561	61.4499	8.35303
P97298	Pigment epithelium-derived factor OS=Mus musculus GN=Serpinf1 PE=1 SV=2 - [PEDF_MOUSE]	3.57402	3.36	1	1	1	1	3.96878e+07				417	46.2052	6.97607	P97298	Pigment epithelium-derived factor OS=Mus musculus GN=Serpinf1 PE=1 SV=2 - [PEDF_MOUSE]	3.57402	3.36	1	1	1	1	3.96878e+07				417	46.2052	6.97607
Q9DBJ1	Phosphoglycerate mutase 1 OS=Mus musculus GN=Pgam1 PE=1 SV=3 - [PGAM1_MOUSE]	2.96195	5.51	1	1	1	1	2.06283e+07				254	28.8139	7.18115	Q9DBJ1	Phosphoglycerate mutase 1 OS=Mus musculus GN=Pgam1 PE=1 SV=3 - [PGAM1_MOUSE]	2.96195	5.51	1	1	1	1	2.06283e+07				254	28.8139	7.18115
Q61282	Aggrecan core protein OS=Mus musculus GN=Acan PE=1 SV=2 - [PGCA_MOUSE]	7.54125	1.5	1	2	2	2	9.34304e+06				2132	221.805	4.29736	Q61282	Aggrecan core protein OS=Mus musculus GN=Acan PE=1 SV=2 - [PGCA_MOUSE]	7.54125	1.5	1	2	2	2	9.34304e+06				2132	221.805	4.29736
Q8CHP6	Polyhomeotic-like protein 3 OS=Mus musculus GN=Phc3 PE=1 SV=2 - [PHC3_MOUSE]	0	1.02	1	1	1	2					981	105.287	6.59521	Q8CHP6	Polyhomeotic-like protein 3 OS=Mus musculus GN=Phc3 PE=1 SV=2 - [PHC3_MOUSE]	0	1.02	1	1	1	2					981	105.287	6.59521
P20918	Plasminogen OS=Mus musculus GN=Plg PE=1 SV=3 - [PLMN_MOUSE]	16.0294	1.97	1	2	2	7	6.8383e+07				812	90.7489	6.59521	P20918	Plasminogen OS=Mus musculus GN=Plg PE=1 SV=3 - [PLMN_MOUSE]	16.0294	1.97	1	2	2	7	6.8383e+07				812	90.7489	6.59521
P24369	Peptidyl-prolyl cis-trans isomerase B OS=Mus musculus GN=Ppib PE=1 SV=2 - [PPIB_MOUSE]	6.16092	11.11	1	2	2	2	2.07905e+07				216	23.6986	9.5542	P24369	Peptidyl-prolyl cis-trans isomerase B OS=Mus musculus GN=Ppib PE=1 SV=2 - [PPIB_MOUSE]	6.16092	11.11	1	2	2	2	2.07905e+07				216	23.6986	9.5542
Q96EQ9	Histone-lysine N-methyltransferase PRDM9 OS=Mus musculus GN=Prdm9 PE=1 SV=2 - [PRDM9_MOUSE]	0	2.02	1	1	1	1					843	97.3029	8.82178	Q96EQ9	Histone-lysine N-methyltransferase PRDM9 OS=Mus musculus GN=Prdm9 PE=1 SV=2 - [PRDM9_MOUSE]	0	2.02	1	1	1	1					843	97.3029	8.82178
P35700	Peroxiredoxin-1 OS=Mus musculus GN=Prdx1 PE=1 SV=1 - [PRDX1_MOUSE]	8.06005	5.03	1	1	1	4	2.52187e+07				199	22.1624	8.11865	P35700	Peroxiredoxin-1 OS=Mus musculus GN=Prdx1 PE=1 SV=1 - [PRDX1_MOUSE]	8.06005	5.03	1	1	1	4	2.52187e+07				199	22.1624	8.11865
Q9D6X6	Serine protease 23 OS=Mus musculus GN=Prss23 PE=2 SV=2 - [PRS23_MOUSE]	2.87039	3.4	1	1	1	1	1.58231e+06				382	43.0439	9.49561	Q9D6X6	Serine protease 23 OS=Mus musculus GN=Prss23 PE=2 SV=2 - [PRS23_MOUSE]	2.87039	3.4	1	1	1	1	1.58231e+06				382	43.0439	9.49561
Q8BH97	Reticulocalbin-3 OS=Mus musculus GN=Rcn3 PE=1 SV=1 - [RCN3_MOUSE]	1.75342	3.66	1	1	1	1	1.6489e+06				328	37.9782	4.88135	Q8BH97	Reticulocalbin-3 OS=Mus musculus GN=Rcn3 PE=1 SV=1 - [RCN3_MOUSE]	1.75342	3.66	1	1	1	1	1.6489e+06				328	37.9782	4.88135
P99027	60S acidic ribosomal protein P2 OS=Mus musculus GN=Rplp2 PE=1 SV=3 - [RLA2_MOUSE]	4.65823	28.7	1	1	1	1	2.15229e+07				115	11.6438	4.53857	P99027	60S acidic ribosomal protein P2 OS=Mus musculus GN=Rplp2 PE=1 SV=3 - [RLA2_MOUSE]	4.65823	28.7	1	1	1	1	2.15229e+07				115	11.6438	4.53857
Q91W10	Zinc transporter ZIP8 OS=Mus musculus GN=Slc39a8 PE=2 SV=1 - [S39A8_MOUSE]	6.02372	1.52	1	1	1	3					462	50.0496	5.85889	Q91W10	Zinc transporter ZIP8 OS=Mus musculus GN=Slc39a8 PE=2 SV=1 - [S39A8_MOUSE]	6.02372	1.52	1	1	1	3					462	50.0496	5.85889
P50247	Adenosylhomocysteinase OS=Mus musculus GN=Ahcy PE=1 SV=3 - [SAHH_MOUSE]	6.2136	5.79	1	2	2	2	3.57374e+06				432	47.6573	6.53662	P50247	Adenosylhomocysteinase OS=Mus musculus GN=Ahcy PE=1 SV=3 - [SAHH_MOUSE]	6.2136	5.79	1	2	2	2	3.57374e+06				432	47.6573	6.53662
P20826	Kit ligand OS=Mus musculus GN=Kitlg PE=1 SV=1 - [SCF_MOUSE]	4.80251	5.86	1	1	1	2	1.72366e+07				273	30.6257	5.40186	P20826	Kit ligand OS=Mus musculus GN=Kitlg PE=1 SV=1 - [SCF_MOUSE]	4.80251	5.86	1	1	1	2	1.72366e+07				273	30.6257	5.40186
P70275	Semaphorin-3E OS=Mus musculus GN=Sema3e PE=1 SV=3 - [SEM3E_MOUSE]	7.22731	3.87	1	2	2	2	1.82611e+07				775	89.4858	7.89893	P70275	Semaphorin-3E OS=Mus musculus GN=Sema3e PE=1 SV=3 - [SEM3E_MOUSE]	7.22731	3.87	1	2	2	2	1.82611e+07				775	89.4858	7.89893
O88452	Stanniocalcin-2 OS=Mus musculus GN=Stc2 PE=1 SV=1 - [STC2_MOUSE]	1.78613	3.38	1	1	1	2	1.39569e+06				296	32.5808	6.88818	O88452	Stanniocalcin-2 OS=Mus musculus GN=Stc2 PE=1 SV=1 - [STC2_MOUSE]	1.78613	3.38	1	1	1	2	1.39569e+06				296	32.5808	6.88818
Q922P8	Transmembrane protein 132A OS=Mus musculus GN=Tmem132a PE=1 SV=2 - [T132A_MOUSE]	0	0.98	1	1	1	1	326220				1018	110.171	5.63037	Q922P8	Transmembrane protein 132A OS=Mus musculus GN=Tmem132a PE=1 SV=2 - [T132A_MOUSE]	0	0.98	1	1	1	1	326220				1018	110.171	5.63037
Q3UX10	Tubulin alpha chain-like 3 OS=Mus musculus GN=Tubal3 PE=2 SV=2 - [TBAL3_MOUSE]	2.15221	2.47	7	1	1	1	7.23092e+06				446	49.956	5.57959	Q3UX10	Tubulin alpha chain-like 3 OS=Mus musculus GN=Tubal3 PE=2 SV=2 - [TBAL3_MOUSE]	2.15221	2.47	7	1	1	1	7.23092e+06				446	49.956	5.57959
Q08423	Trefoil factor 1 OS=Mus musculus GN=Tff1 PE=2 SV=1 - [TFF1_MOUSE]	32.1475	28.74	1	2	2	13	2.90142e+07				87	9.66343	4.65283	Q08423	Trefoil factor 1 OS=Mus musculus GN=Tff1 PE=2 SV=1 - [TFF1_MOUSE]	32.1475	28.74	1	2	2	13	2.90142e+07				87	9.66343	4.65283
P04202	Transforming growth factor beta-1 OS=Mus musculus GN=Tgfb1 PE=1 SV=1 - [TGFB1_MOUSE]	4.09898	4.87	1	1	1	1	8.47932e+06				390	44.2817	8.6167	P04202	Transforming growth factor beta-1 OS=Mus musculus GN=Tgfb1 PE=1 SV=1 - [TGFB1_MOUSE]	4.09898	4.87	1	1	1	1	8.47932e+06				390	44.2817	8.6167
P26039	Talin-1 OS=Mus musculus GN=Tln1 PE=1 SV=2 - [TLN1_MOUSE]	2.36518	0.51	1	1	1	1	4.52858e+06				2541	269.653	6.17627	P26039	Talin-1 OS=Mus musculus GN=Tln1 PE=1 SV=2 - [TLN1_MOUSE]	2.36518	0.51	1	1	1	1	4.52858e+06				2541	269.653	6.17627
P25118	Tumor necrosis factor receptor superfamily member 1A OS=Mus musculus GN=Tnfrsf1a PE=1 SV=1 - [TNR1A_MOUSE]	2.86614	2.86	1	1	1	1	8.93253e+06				454	50.0967	7.35693	P25118	Tumor necrosis factor receptor superfamily member 1A OS=Mus musculus GN=Tnfrsf1a PE=1 SV=1 - [TNR1A_MOUSE]	2.86614	2.86	1	1	1	1	8.93253e+06				454	50.0967	7.35693
P08071	Lactotransferrin OS=Mus musculus GN=Ltf PE=1 SV=4 - [TRFL_MOUSE]	4.02409	2.26	1	1	2	5	4.46759e+06				707	77.788	8.52881	P08071	Lactotransferrin OS=Mus musculus GN=Ltf PE=1 SV=4 - [TRFL_MOUSE]	4.02409	2.26	1	1	2	5	4.46759e+06				707	77.788	8.52881
Q8K0T7	Protein unc-13 homolog C OS=Mus musculus GN=Unc13c PE=1 SV=3 - [UN13C_MOUSE]	1.66024	0.41	1	1	1	1	13408003				2210	249.687	6.07471	Q8K0T7	Protein unc-13 homolog C OS=Mus musculus GN=Unc13c PE=1 SV=3 - [UN13C_MOUSE]	1.66024	0.41	1	1	1	1	13408003				2210	249.687	6.07471
P06869	Urokinase-type plasminogen activator OS=Mus musculus GN=Plau PE=1 SV=1 - [UROK_MOUSE]	3.80425	6.24	1	2	2	2	1.65015e+07				433	48.2364	8.1626	P06869	Urokinase-type plasminogen activator OS=Mus musculus GN=Plau PE=1 SV=1 - [UROK_MOUSE]	3.80425	6.24	1	2	2	2	1.65015e+07				433	48.2364	8.1626
Q64727	Vinculin OS=Mus musculus GN=Vcl PE=1 SV=4 - [VINC_MOUSE]	2.81725	0.94	1	1	1	1	7.22583e+06				1066	116.644	5.99854	Q64727	Vinculin OS=Mus musculus GN=Vcl PE=1 SV=4 - [VINC_MOUSE]	2.81725	0.94	1	1	1	1	7.22583e+06				1066	116.644	5.99854
Q9Z0K8	Pantetheinase OS=Mus musculus GN=Vnn1 PE=1 SV=3 - [VNN1_MOUSE]	30.1198	2.54	1	1	1	10	9.95591e+06				512	57.0543	5.93506	Q9Z0K8	Pantetheinase OS=Mus musculus GN=Vnn1 PE=1 SV=3 - [VNN1_MOUSE]	30.1198	2.54	1	1	1	10	9.95591e+06				512	57.0543	5.93506
Q9DAU7	WAP four-disulfide core domain protein 2 OS=Mus musculus GN=Wfdc2 PE=1 SV=1 - [WFDC2_MOUSE]	5.23972	15.52	1	1	1	1	10623389				174	18.0195	5.33838	Q9DAU7	WAP four-disulfide core domain protein 2 OS=Mus musculus GN=Wfdc2 PE=1 SV=1 - [WFDC2_MOUSE]	5.23972	15.52	1	1	1	1	10623389				174	18.0195	5.33838
Q80YP6	Zinc finger protein interacting with ribonucleoprotein K OS=Mus musculus GN=Zik1 PE=1 SV=1 - [ZIK1_MOUSE]	0	2.16	1	1	1	1	1.68704e+07				463	52.6936	8.67529	Q80YP6	Zinc finger protein interacting with ribonucleoprotein K OS=Mus musculus GN=Zik1 PE=1 SV=1 - [ZIK1_MOUSE]	0	2.16	1	1	1	1	1.68704e+07				463	52.6936	8.67529
Q9R0G6	Cartilage oligomeric matrix protein OS=Mus musculus GN=Comp PE=1 SV=2 - [COMP_MOUSE]	9.56129	6.49	2	4	4	5	1.89606e+07				755	82.2895	4.64014	Q9R0G6	Cartilage oligomeric matrix protein OS=Mus musculus GN=Comp PE=1 SV=2 - [COMP_MOUSE]	9.56129	6.49	2	4	4	5	1.89606e+07				755	82.2895	4.64014
E9Q414	Apolipoprotein B-100 OS=Mus musculus GN=Apob PE=1 SV=1 - [APOB_MOUSE]	2.1214	0.22	1	1	1	1	1.4781e+07				4505	509.113	6.81494	E9Q414	Apolipoprotein B-100 OS=Mus musculus GN=Apob PE=1 SV=1 - [APOB_MOUSE]	2.1214	0.22	1	1	1	1	1.4781e+07				4505	509.113	6.81494
A6X935	Inter alpha-trypsin inhibitor, heavy chain 4 OS=Mus musculus GN=Itih4 PE=1 SV=2 - [ITIH4_MOUSE]	4.91653	1.06	1	1	1	2	36455096				942	104.594	6.40479	A6X935	Inter alpha-trypsin inhibitor, heavy chain 4 OS=Mus musculus GN=Itih4 PE=1 SV=2 - [ITIH4_MOUSE]	4.91653	1.06	1	1	1	2	36455096				942	104.594	6.40479
P35951	Low-density lipoprotein receptor OS=Mus musculus GN=Ldlr PE=1 SV=2 - [LDLR_MOUSE]	27.4145	10.44	1	6	6	8	2.93623e+07				862	94.8853	5.021	P35951	Low-density lipoprotein receptor OS=Mus musculus GN=Ldlr PE=1 SV=2 - [LDLR_MOUSE]	27.4145	10.44	1	6	6	8	2.93623e+07				862	94.8853	5.021
E9PVD3	Protocadherin-16 OS=Mus musculus GN=Dchs1 PE=1 SV=1 - [PCD16_MOUSE]	1.83632	0.24	1	1	1	1	1.28708e+06				3291	346.173	4.99561	E9PVD3	Protocadherin-16 OS=Mus musculus GN=Dchs1 PE=1 SV=1 - [PCD16_MOUSE]	1.83632	0.24	1	1	1	1	1.28708e+06				3291	346.173	4.99561
M3XYN3	Apolipoprotein A-I OS=Mustela putorius furo GN=APOA1 PE=3 SV=2 - [APOA1_MUSPF]	41.4718	14.66	1	4	4	14	7.78137e+07				266	30.1609	5.92236	M3XYN3	Apolipoprotein A-I OS=Mustela putorius furo GN=APOA1 PE=3 SV=2 - [APOA1_MUSPF]	41.4718	14.66	1	4	4	14	7.78137e+07				266	30.1609	5.92236
Q8BGT1	Leucine-rich repeat transmembrane protein FLRT3 OS=Mus musculus GN=Flrt3 PE=1 SV=1 - [FLRT3_MOUSE]	3.1632	2.47	1	1	1	1	1.29303e+07				649	72.8326	8.06006	Q8BGT1	Leucine-rich repeat transmembrane protein FLRT3 OS=Mus musculus GN=Flrt3 PE=1 SV=1 - [FLRT3_MOUSE]	3.1632	2.47	1	1	1	1	1.29303e+07				649	72.8326	8.06006
